# Supplementary material for: The furnace and the goat—A spatio-temporal model of the fuelwood requirement for iron metallurgy on Elba Island, 4th century BCE to 2nd century ce
Source: PLoS One. 2020 Nov 12;15(11):e0241133. doi: 10.1371/journal.pone.0241133 (PMC7661058; doi:10.1371/journal.pone.0241133)
Supplement: S1 File — Matlab code of the main settings of the model and the outcomes of an average simulation. (ZIP) [file pone.0241133.s003.zip]

Archive with 6 entries (6 files):
- becker_et_al_furnacegoat_supporting/becker_et_al_elba_data_dates_per_sites.csv
- becker_et_al_furnacegoat_supporting/becker_et_al_elba_data_model410.m
- becker_et_al_furnacegoat_supporting/becker_et_al_elba_data_parameters.csv
- becker_et_al_furnacegoat_supporting/becker_et_al_elba_data_setting4.m
- becker_et_al_furnacegoat_supporting/becker_et_al_elba_smelting_sites_comp.csv
- becker_et_al_furnacegoat_supporting/becker_et_al_furnacegoat_model_results.csv
