# Supplementary material for: The furnace and the goat—A spatio-temporal model of the fuelwood requirement for iron metallurgy on Elba Island, 4th century BCE to 2nd century ce
Source: PLoS One. 2020 Nov 12;15(11):e0241133. doi: 10.1371/journal.pone.0241133 (PMC7661058; doi:10.1371/journal.pone.0241133)
Supplement: S1 File — Matlab code of the main settings of the model and the outcomes of an average simulation. (ZIP) [file pone.0241133.s003.zip › becker_et_al_furnacegoat_supporting/becker_et_al_elba_data_dates_per_sites.csv]

ID	site	dating material	from	to
1	Martella ant.	MGS V	-360	-280
1	Martella ant.	Unzial-As	-211	-180
2	Ombria	Campana Ware	-300	-25
3	San Bennato	Dressel 12	-30	70
3	San Bennato	Morel 2255f	-150	-100
3	San Bennato	Morel 2955a 1	-190	-140
3	San Bennato	Morel 2973/4	-150	-100
3	San Bennato	Morel 3121a 2	-170	-120
3	San Bennato	stratigraphy	-240	-180
3	San Bennato	TSI	-60	60
3	San Bennato	vasetto corso	-300	-1
3	San Bennato	antoninsches As	138	139
3	San Bennato	claudischer Sesterz	54	54
4	Fornacelle	Dressel 1 (?)	-140	-10
4	Fornacelle	Vespasian As	73	73
5	Capo Pero	Morel 7221b	-300	-201
5	Capo Pero	14C, stratum, 1985$\pm$30	-47	74
5	Capo Pero	Campana A tardive	-100	-40
5	Capo Pero	Dressel 2/4	-50	100
5	Capo Pero	Morel 2252e 1	-200	-101
5	Capo Pero	Morel 7521a 1	-100	-50
5	Capo Pero	Warzenlampen	-100	15
5	Capo Pero	14C date	-200	-200
5	Capo Pero	vasetto corso	-300	-1
6	Fegatella	Campana Ware	-300	-25
6	Fegatella	Campana Ware	-300	-25
7	Valle d. Giove	Campana Ware	-300	-25
7	Valle d. Giove	Dressel 1	-140	-10
8	Vigneria	vasetto corso	-300	-1
9	RM Spiazzi	Morel 1222a 1	-200	-1
9	RM Spiazzi	Silberdenar	-45	-45
9	RM Spiazzi	Warzenlampe	-30	15
9	RM Spiazzi	flavischer Sesterz	-71	-71
9	RM Spiazzi	Unzial-Asse	-225	-145
9	RM Spiazzi	Unzial-Asse	-114	-82
9	RM Spiazzi	Lampenfragment	1	50
10	Barbarossa	Dressel 1 C	-120	-50
10	Barbarossa	MGS VI	-260	-210
11	Naregno	MGS VI	-260	-210
12	Straccoligno	Lyding Will 1 E	-200	-120
12	Straccoligno	MGS VI	-260	-210
13	Lacona	Dressel 1	-140	-10
13	Lacona	Dressel 1	-140	-10
14	Galenzana	Dressel 1 B	-130	-100
14	Gnacchera	Campana Ware	-300	-25
15	Seccheto	roman ceramics	-280	-25
16	Sughera	roman ceramics	-280	-25
17	Pomonte	Dressel 1 B	-130	-100
17	Pomonte	Dressel 1 B	-130	-70
17	Pomonte	Dressel 1 B	-100	-60
17	Pomonte	Dressel 1 B	-100	-60
17	Pomonte	Dressel 1 C	-120	-50
17	Pomonte	Dressel 1 C	-120	-50
18	Patresi	Dressel 1	-140	-10
18	Patresi	14C, stratum, 2170$\pm$30, second peak	-260	-120
18	Patresi	Haltern 70	-80	190
18	Patresi	Campana A	-220	-40
18	Patresi	Dressel 1	-140	-10
19	S. Andrea	Morel 2614	-200	-101
19	S. Andrea	Beltran IIB	50	150
19	S. Andrea	Dressel 1	-140	-10
19	S. Andrea	Dressel 1 C	-120	-100
20	Marciana Marina	Dressel 1 A	-140	-100
20	Marciana Marina	Lyding Will 1 B	-290	-240
20	Marciana Marina	MGS VI	-260	-210
20	Marciana Marina	Dressel 1 B	-60	-10
20	Marciana Marina	Morel 1312	-200	-101
20	Marciana Marina	Morel 2570	-210	-140
20	Marciana Marina	Dressel 1 B	-130	-10
20	Marciana Marina	Lyding Will 1 E	-200	-120
21	Bagno	Campana A	-220	-40
22	Paolina	Morel 2253d 1	-200	-80
22	Paolina	Morel 2554b 1	-160	-125
22	Paolina	TSI	-60	60
22	Paolina	Dressel 1 B	-130	-10
22	Paolina	Lyding Will 1 E	-200	-120
22	Paolina	Marabini Moevs IV	-150	-20
22	Paolina	Morel 1222a 1	-200	-1
22	Paolina	Morel 2255/7a 1	-200	-135
22	Paolina	Morel 2286a 1	-185	-115
22	Paolina	Morel 7541a/b 1	-100	-1
22	Paolina	Warzenlampen	-100	15
24	Guardiola	Dressel 1	-140	-10
24	Guardiola	14C, stratum, 2110$\pm$30	-204	-46
24	Guardiola	Lyding Will 1 E	-200	-120
25	Campo all Aia	Dressel 1 B	-130	-100
25	Campo all Aia	Dressel 1 B	-100	-60
25	Campo all Aia	Dressel 1 B	-60	-20
26	La Pila	Dressel 1	-140	-10
27	Forcioni	Dressel 1	-140	-10
27	Forcioni	Dressel 2/4	-50	100
27	Forcioni	TSI	-60	60
28	S. Giovanni	Dressel 1 B	-40	-10
28	S. Giovanni	TSI mit C.MA	15	100
28	S. Giovanni	Dressel 1 C	-120	-100
28	S. Giovanni	Lyding Will 1 E	-200	-120
28	S. Giovanni	Py 4	-550	-350
28	S. Giovanni	Morel 2252	-200	-101
29	Magazzini	Dressel 1	-140	-10
29	Magazzini	Dressel 1 B	-60	-20
29	Magazzini	Dressel 1	-140	-10
29	Magazzini	TSI	-60	60
29	Magazzini	14C, stratum, 2185$\pm$30, second peak	-260	-165
29	Magazzini	Morel 2640	-300	-101
