# Supplementary material for: The furnace and the goat—A spatio-temporal model of the fuelwood requirement for iron metallurgy on Elba Island, 4th century BCE to 2nd century ce
Source: PLoS One. 2020 Nov 12;15(11):e0241133. doi: 10.1371/journal.pone.0241133 (PMC7661058; doi:10.1371/journal.pone.0241133)
Supplement: S1 File — Matlab code of the main settings of the model and the outcomes of an average simulation. (ZIP) [file pone.0241133.s003.zip › becker_et_al_furnacegoat_supporting/becker_et_al_elba_data_parameters.csv]

furnace_inefficiency	kiln_productivity	simulation_time_years	total_schlack
4.4106	0.13779	481	1.5011e+05
4.4976	0.22471	463	1.4212e+05
4.9089	0.19555	497	1.4959e+05
6.9595	0.22975	475	1.5548e+05
4.5078	0.27212	475	1.4833e+05
3.2403	0.22678	468	1.5056e+05
2.9525	0.19669	512	1.4159e+05
2.8641	0.15462	508	1.3582e+05
2.2392	0.20268	465	1.5256e+05
3.6136	0.16299	575	1.5091e+05
4.01	0.22284	484	1.4354e+05
3.4854	0.29897	487	1.4496e+05
5.5936	0.21038	436	1.5334e+05
2.5563	0.20533	506	1.466e+05
4.141	0.14437	489	1.3615e+05
5.1246	0.26178	417	1.4134e+05
1.8034	0.21886	484	1.5165e+05
5.0301	0.20351	541	1.3629e+05
7.6011	0.17454	483	1.4497e+05
2.9585	0.21495	491	1.3664e+05
4.8079	0.20605	438	1.4386e+05
6.0788	0.2045	470	1.4468e+05
5.2154	0.23749	470	1.4176e+05
3.5509	0.21841	517	1.3795e+05
4.2485	0.22823	476	1.568e+05
5.0907	0.20157	506	1.492e+05
3.91	0.17185	480	1.4478e+05
7.342	0.23963	460	1.396e+05
2.9011	0.2017	500	1.4456e+05
4.8105	0.20384	450	1.4375e+05
3.7965	0.2073	486	1.4359e+05
3.3967	0.17974	476	1.4525e+05
4.7011	0.17929	499	1.587e+05
3.8316	0.15599	506	1.4158e+05
7.2174	0.21163	466	1.4757e+05
2.707	0.19881	463	1.4362e+05
4.0254	0.25707	511	1.434e+05
7.2941	0.20153	529	1.5429e+05
3.3313	0.1633	455	1.4076e+05
3.0988	0.22028	517	1.6208e+05
5.7314	0.25968	532	1.4794e+05
7.5082	0.14356	440	1.3765e+05
3.7051	0.17266	547	1.4779e+05
2.0891	0.15762	485	1.4925e+05
2.0094	0.13937	457	1.5221e+05
5.8435	0.22683	513	NaN
7.955	0.20241	454	1.5249e+05
5.932	0.18819	451	1.5677e+05
3.6463	0.29657	421	1.3663e+05
8.2318	0.18649	484	1.3815e+05
11.516	0.16098	534	1.3933e+05
3.9104	0.24155	477	1.5026e+05
2.5572	0.24027	448	1.4225e+05
2.1736	0.20553	473	1.4055e+05
3.1275	0.19925	500	1.5253e+05
6.7084	0.16942	574	1.3557e+05
3.4769	0.13848	484	1.3617e+05
4.699	0.18296	495	1.4113e+05
3.4351	0.21839	467	1.375e+05
1.1614	0.22639	446	1.4107e+05
3.5783	0.19643	461	1.556e+05
3.8724	0.22043	530	1.3658e+05
2.2118	0.16951	471	1.3684e+05
5.1232	0.23251	506	1.409e+05
8.4779	0.21872	519	1.4194e+05
6.3271	0.23785	466	1.446e+05
5.1854	0.18168	500	1.4599e+05
3.5119	0.15775	563	1.4403e+05
3.0623	0.14733	598	1.427e+05
7.0898	0.14888	484	1.5632e+05
4.8041	0.2303	488	1.5193e+05
5.2594	0.20668	540	1.4286e+05
3.4752	0.19543	459	1.4212e+05
4.4938	0.19323	473	1.383e+05
5.0825	0.15926	497	1.5102e+05
3.7775	0.17403	518	1.5246e+05
6.89	0.15536	463	1.45e+05
4.2504	0.23239	472	1.613e+05
3.0005	0.2008	479	1.4291e+05
2.7421	0.16735	447	1.466e+05
3.6783	0.20635	499	1.4946e+05
6.0835	0.21414	504	1.3811e+05
4.2504	0.24676	527	1.5327e+05
1.5955	0.17505	415	1.538e+05
2.9628	0.19582	488	1.4021e+05
2.0134	0.23554	461	1.556e+05
6.4073	0.18958	443	1.5563e+05
3.0562	0.21888	522	1.5554e+05
3.4681	0.16661	505	1.5735e+05
2.4309	0.18655	521	1.378e+05
5.7677	0.2772	474	1.5298e+05
3.5465	0.21434	495	1.4507e+05
3.8749	0.14923	476	1.593e+05
3.8131	0.21741	507	1.5914e+05
3.7762	0.17384	464	1.5294e+05
2.3819	0.17823	580	1.5729e+05
7.1739	0.2241	480	1.5097e+05
5.9617	0.18116	476	1.4204e+05
2.7697	0.15348	447	1.5612e+05
6.8751	0.24685	558	1.3862e+05
3.9379	0.1958	473	1.4356e+05
3.1494	0.19023	459	1.5701e+05
6.7481	0.17446	453	1.4554e+05
3.9076	0.22761	566	1.4802e+05
4.1177	0.28441	452	1.5706e+05
4.7604	0.16457	500	1.4509e+05
5.3429	0.14561	489	1.4479e+05
2.3475	0.20229	482	1.3664e+05
1.8907	0.17366	508	1.5249e+05
4.379	0.18806	516	1.4828e+05
5.9087	0.25139	486	1.4407e+05
8.5386	0.19723	451	1.4225e+05
2.4423	0.26363	487	1.4401e+05
5.1481	0.17115	578	1.3152e+05
4.0975	0.16978	432	1.4106e+05
5.4149	0.19162	540	1.4685e+05
3.1253	0.20853	459	1.4037e+05
3.9157	0.26036	485	1.4145e+05
2.6022	0.25721	481	1.5594e+05
2.2955	0.21699	497	1.4191e+05
3.6913	0.23239	485	1.5175e+05
3.6083	0.15354	484	1.5197e+05
4.7153	0.21201	522	1.3649e+05
4.7685	0.15999	508	1.5629e+05
3.2765	0.18396	478	1.4635e+05
6.7092	0.22335	477	NaN
2.391	0.25116	495	1.4865e+05
5.7614	0.21366	523	1.5383e+05
2.7682	0.18302	451	1.3455e+05
2.8483	0.20822	513	1.4666e+05
3.6337	0.22084	518	1.4515e+05
6.0631	0.17626	469	1.5951e+05
3.883	0.2037	517	1.4876e+05
2.5992	0.23988	533	1.5188e+05
3.6489	0.23129	478	1.538e+05
3.9082	0.25799	451	1.5054e+05
1.855	0.2818	456	1.613e+05
3.5953	0.18799	463	1.4442e+05
4.6853	0.18635	499	1.4594e+05
7.4326	0.20206	519	1.4986e+05
3.1554	0.20505	475	1.3264e+05
3.8085	0.18683	504	1.515e+05
3.7073	0.18303	472	1.4859e+05
4.7244	0.16815	538	1.5601e+05
2.935	0.24523	490	1.4189e+05
3.5659	0.20736	456	1.4877e+05
8.1616	0.24791	426	1.4802e+05
3.8194	0.23118	443	1.4863e+05
4.2952	0.17832	459	1.492e+05
4.5469	0.21717	545	1.3812e+05
3.5671	0.17258	468	1.5092e+05
7.5547	0.20174	515	1.5412e+05
5.2358	0.1506	462	1.4602e+05
4.7059	0.19396	517	1.4852e+05
10.103	0.21277	512	1.5189e+05
2.6093	0.16708	480	1.4861e+05
3.4083	0.19618	444	1.4175e+05
3.4894	0.20044	448	1.5895e+05
3.2174	0.18305	530	1.412e+05
3.903	0.15954	413	1.5074e+05
4.2739	0.22898	490	1.5443e+05
2.9287	0.25744	570	1.4383e+05
4.053	0.23439	455	1.4405e+05
2.2154	0.22232	472	1.4626e+05
4.3626	0.23808	593	1.5221e+05
7.9376	0.19987	485	1.5076e+05
2.2356	0.20646	475	1.5478e+05
7.1406	0.14199	552	1.428e+05
3.1364	0.15503	472	1.4698e+05
3.0961	0.22614	497	1.4017e+05
5.4032	0.21252	514	1.3552e+05
2.9594	0.20355	529	1.454e+05
5.8919	0.21923	446	1.382e+05
5.391	0.22201	563	1.4849e+05
6.6084	0.24628	487	1.5299e+05
3.7016	0.20848	472	1.3936e+05
4.6157	0.19502	474	1.499e+05
2.9013	0.25651	488	1.4302e+05
15.371	0.22075	491	1.419e+05
2.81	0.13264	530	1.4861e+05
2.8094	0.2577	465	1.3785e+05
3.8176	0.2278	552	1.3232e+05
4.5316	0.22962	422	1.4703e+05
5.3037	0.20117	464	1.489e+05
5.7515	0.24657	474	1.4478e+05
6.0345	0.22232	485	1.5067e+05
3.5265	0.17184	465	1.4032e+05
4.2389	0.24438	441	1.4347e+05
4.6574	0.19245	471	1.3772e+05
4.7844	0.21643	480	1.474e+05
6.1083	0.20314	481	NaN
5.5405	0.20546	468	1.4379e+05
2.7002	0.1917	481	1.5415e+05
3.9692	0.19149	492	1.4103e+05
7.1858	0.2104	500	NaN
2.8639	0.15711	533	1.3844e+05
2.8162	0.25371	532	1.6081e+05
5.3649	0.19723	433	1.4015e+05
5.3958	0.22427	418	1.4619e+05
2.8065	0.15223	489	1.4402e+05
3.3745	0.17259	543	1.3897e+05
4.7902	0.23765	436	1.3999e+05
4.1417	0.20636	455	1.4483e+05
4.8263	0.18598	545	1.4913e+05
2.4277	0.18615	514	1.5111e+05
4.5395	0.24082	480	1.4996e+05
3.1156	0.20319	417	1.4314e+05
2.2796	0.23562	430	1.5516e+05
6.9762	0.19332	507	1.4254e+05
6.0528	0.18536	500	1.6328e+05
2.6134	0.19608	566	1.4988e+05
5.6245	0.15782	491	1.3467e+05
3.3957	0.2026	510	1.382e+05
5.0864	0.24311	472	1.5387e+05
3.8927	0.24201	444	1.3651e+05
3.7351	0.22442	534	1.503e+05
3.7663	0.20785	455	1.4005e+05
2.9895	0.16965	452	1.5853e+05
3.4572	0.25965	487	1.4011e+05
6.2197	0.10156	510	1.4174e+05
4.0242	0.19188	508	1.4372e+05
3.3534	0.22322	531	1.422e+05
1.7335	0.19333	484	1.5051e+05
5.7008	0.22672	466	1.472e+05
4.9148	0.19889	453	1.5132e+05
2.8159	0.20205	510	1.4223e+05
3.0209	0.24133	523	1.5709e+05
4.1697	0.19954	471	1.4115e+05
4.7722	0.1511	528	1.4813e+05
6.1275	0.23492	499	1.5513e+05
2.9693	0.15826	436	1.5212e+05
3.7478	0.17081	554	1.3997e+05
4.4596	0.25888	568	1.5684e+05
3.103	0.22544	609	1.3046e+05
5.7713	0.23057	513	1.3732e+05
4.5007	0.20751	589	1.5285e+05
4.5311	0.20579	544	1.5279e+05
1.9138	0.22128	454	1.4901e+05
3.2534	0.26266	571	1.5672e+05
3.7688	0.22296	408	1.4186e+05
4.7737	0.27796	528	1.5439e+05
4.7884	0.17558	456	1.4166e+05
4.0077	0.1883	549	1.4669e+05
4.3771	0.18477	526	1.4576e+05
3.6808	0.15804	502	1.3923e+05
2.2316	0.21206	461	1.375e+05
5.8239	0.17474	569	1.5155e+05
3.7503	0.20519	453	1.4578e+05
2.298	0.19687	427	1.5508e+05
3.8827	0.16146	461	1.5613e+05
7.5398	0.19407	508	1.4686e+05
3.7432	0.21851	484	1.4372e+05
2.7183	0.19716	486	1.371e+05
3.4969	0.18625	533	1.4592e+05
2.4633	0.20166	433	1.3739e+05
4.2072	0.17531	457	1.5288e+05
3.7445	0.20296	455	1.5098e+05
4.2533	0.17928	471	1.4317e+05
2.0308	0.15122	570	1.494e+05
1.6422	0.21888	569	1.5218e+05
2.8215	0.22997	525	1.5398e+05
2.9573	0.22588	414	1.5065e+05
2.5422	0.17822	555	1.4442e+05
3.5727	0.22516	464	1.5173e+05
5.1989	0.17312	495	1.4306e+05
4.8821	0.2671	489	1.5224e+05
2.4939	0.2062	584	1.4111e+05
3.6866	0.19949	422	1.4173e+05
3.9243	0.2138	425	1.3981e+05
7.9319	0.23793	487	1.4935e+05
3.5588	0.21197	546	1.483e+05
3.0618	0.2437	526	1.4843e+05
2.2118	0.23267	468	NaN
4.3464	0.25152	495	1.3498e+05
4.2261	0.18468	521	1.5699e+05
5.5836	0.19224	514	1.5055e+05
7.3294	0.20771	499	1.4742e+05
5.2602	0.23107	465	1.4858e+05
2.5437	0.22798	470	1.3453e+05
5.6472	0.21961	479	1.3709e+05
3.4144	0.13834	561	1.4244e+05
4.6016	0.21612	566	1.4743e+05
6.6222	0.19842	606	1.5408e+05
6.0116	0.19959	434	1.4072e+05
5.7158	0.1613	502	1.4506e+05
8.336	0.20743	483	1.4679e+05
3.0246	0.19274	529	1.326e+05
3.2654	0.15751	481	1.4577e+05
2.9535	0.20416	450	1.5334e+05
4.8849	0.21141	466	1.3819e+05
2.8984	0.23737	488	1.3475e+05
5.0291	0.23526	484	1.413e+05
3.8923	0.18761	438	1.5178e+05
5.6911	0.2316	494	1.5071e+05
6.1054	0.18901	513	1.5514e+05
8.066	0.26312	491	1.3589e+05
8.0448	0.2088	527	1.5064e+05
4.8844	0.2167	422	1.521e+05
4.3109	0.16578	557	1.4276e+05
3.154	0.21311	469	1.4994e+05
1.8279	0.18085	463	1.5345e+05
4.7144	0.21299	456	1.3949e+05
6.328	0.20668	477	1.2964e+05
2.9522	0.22445	480	1.5183e+05
3.2004	0.20438	481	1.4448e+05
4.8133	0.25573	517	1.5262e+05
2.9611	0.19971	429	1.458e+05
3.4425	0.20498	458	1.594e+05
3.9383	0.19691	500	1.487e+05
4.2108	0.21702	568	1.5476e+05
4.4006	0.18306	452	1.4591e+05
3.5877	0.2154	476	1.5005e+05
4.542	0.21894	402	1.4511e+05
4.1383	0.197	635	1.5679e+05
5.1402	0.28127	423	1.2913e+05
4.3832	0.20103	473	1.5224e+05
5.045	0.23714	444	1.4953e+05
5.4041	0.25016	468	1.4406e+05
2.5676	0.25318	577	1.5354e+05
3.9283	0.2596	454	1.5361e+05
3.7106	0.23199	509	1.4465e+05
5.6865	0.23377	578	1.436e+05
2.0774	0.14963	492	1.523e+05
2.8861	0.22731	464	1.5045e+05
1.9618	0.21523	440	1.4914e+05
6.5855	0.23575	469	1.4638e+05
7.6433	0.27811	491	1.4759e+05
3.8863	0.2013	488	1.4461e+05
4.5537	0.2527	486	1.5104e+05
4.0539	0.12104	482	1.5135e+05
7.4495	0.22203	476	1.4869e+05
5.232	0.17754	476	NaN
3.521	0.19063	511	1.5454e+05
5.8611	0.21316	490	1.5622e+05
3.2775	0.22933	456	1.3996e+05
6.1498	0.17561	516	1.6039e+05
4.2889	0.23249	497	1.5063e+05
3.0432	0.18661	496	1.4346e+05
2.6963	0.20957	475	1.413e+05
4.361	0.19331	459	1.4103e+05
6.6901	0.2429	482	1.4055e+05
4.3872	0.21335	464	1.4728e+05
1.9719	0.22313	428	1.4472e+05
4.5633	0.20943	511	1.4471e+05
1.1167	0.18448	541	1.4332e+05
5.0004	0.14877	514	1.4575e+05
6.0555	0.24043	508	1.4584e+05
4.9933	0.186	491	1.5026e+05
4.5778	0.13268	476	1.4968e+05
3.8635	0.20753	517	1.4156e+05
6.3478	0.16623	479	1.4731e+05
3.7891	0.19984	490	1.487e+05
6.0819	0.19165	446	1.398e+05
9.5775	0.19251	481	NaN
6.1211	0.23378	519	1.4684e+05
5.1289	0.19853	514	1.4672e+05
8.1496	0.13571	432	1.4239e+05
3.3648	0.28207	468	1.4737e+05
3.678	0.18305	469	1.4314e+05
3.763	0.22457	511	1.4172e+05
5.2584	0.2124	434	1.4614e+05
3.8182	0.24876	480	1.4262e+05
4.9183	0.19975	517	1.451e+05
5.7642	0.17236	517	1.4723e+05
1.301	0.22227	461	1.5089e+05
3.0463	0.18994	531	1.5167e+05
4.3783	0.17572	557	1.5557e+05
7.474	0.22915	543	1.4641e+05
6.5751	0.1643	486	1.5051e+05
6.72	0.18642	476	1.484e+05
4.3941	0.2038	478	1.4217e+05
4.0616	0.23734	544	1.4417e+05
5.9999	0.22343	485	1.4766e+05
5.0264	0.21832	474	1.4469e+05
5.7109	0.24658	518	1.5013e+05
7.9567	0.21602	440	1.4739e+05
3.9589	0.16966	493	1.485e+05
4.0936	0.15994	498	1.4514e+05
3.9511	0.24022	426	1.5121e+05
5.156	0.25454	467	1.4336e+05
4.4534	0.20174	543	1.4105e+05
4.8122	0.23764	490	NaN
4.7541	0.21087	505	1.3893e+05
1.851	0.20908	532	1.4135e+05
5.0724	0.20382	506	1.5064e+05
8.0368	0.22241	497	1.4392e+05
7.0123	0.19492	561	1.4669e+05
2.8855	0.17308	499	1.3328e+05
4.6183	0.20764	450	1.3803e+05
4.8672	0.21929	540	1.4997e+05
3.1686	0.18952	476	1.3848e+05
6.7989	0.19161	547	1.4768e+05
3.1867	0.25717	504	1.5249e+05
5.3522	0.18238	533	1.4685e+05
3.0637	0.29699	487	1.4725e+05
5.5516	0.18487	454	1.4119e+05
6.5578	0.24552	490	1.3844e+05
4.63	0.25524	643	1.52e+05
5.7836	0.23945	473	1.3903e+05
2.5999	0.22578	497	1.5138e+05
4.9179	0.26307	512	1.4722e+05
3.2016	0.25901	468	1.4099e+05
2.7352	0.20986	428	1.5314e+05
3.4524	0.21033	498	1.5605e+05
4.7754	0.21918	459	1.5584e+05
4.3472	0.20095	481	1.4588e+05
4.2728	0.21611	446	NaN
3.1092	0.15425	499	1.455e+05
5.0976	0.24605	467	1.4611e+05
6.3512	0.21886	508	1.4644e+05
3.1721	0.22652	560	1.4188e+05
5.7376	0.20907	541	1.4644e+05
5.6431	0.20578	494	1.5127e+05
4.7547	0.17479	495	1.3625e+05
5.2677	0.17233	389	1.5063e+05
9.0999	0.20591	493	1.4117e+05
3.4134	0.21568	529	1.3969e+05
5.2017	0.20355	520	1.5594e+05
5.6357	0.23643	564	1.4639e+05
3.1778	0.18125	507	1.4614e+05
6.8998	0.17253	452	1.3815e+05
4.4519	0.23861	500	1.4802e+05
6.3448	0.19232	538	1.4581e+05
4.7131	0.23866	512	1.3351e+05
8.7049	0.16622	533	1.4703e+05
4.5696	0.20414	439	1.4257e+05
5.7789	0.17742	514	1.5012e+05
7.5259	0.21814	504	1.4383e+05
2.8422	0.19313	459	1.561e+05
4.2834	0.21653	476	1.5742e+05
3.2871	0.20143	515	1.4806e+05
2.6887	0.22017	455	1.3624e+05
6.6208	0.18736	519	1.4872e+05
6.1297	0.23791	497	1.5503e+05
4.0801	0.20974	519	1.499e+05
9.4965	0.23853	459	1.4544e+05
4.8351	0.19606	491	1.403e+05
6.4113	0.19314	445	1.4743e+05
4.2073	0.13098	464	1.4606e+05
3.6643	0.20376	501	1.4827e+05
5.0265	0.26074	472	1.4502e+05
2.1105	0.23997	504	1.4825e+05
3.503	0.18541	478	1.3384e+05
2.9774	0.19964	506	1.362e+05
6.2743	0.17728	512	1.4707e+05
9.7538	0.17511	512	1.4044e+05
5.1477	0.22761	502	1.5932e+05
3.3462	0.13794	497	1.5019e+05
2.9756	0.1621	482	1.4064e+05
3.1213	0.22951	441	1.4641e+05
3.0542	0.19426	465	1.451e+05
4.8234	0.2329	465	1.489e+05
4.0132	0.19726	478	1.5152e+05
3.4033	0.1689	467	1.5161e+05
6.4894	0.23613	472	1.5104e+05
4.3452	0.2366	487	1.4374e+05
5.6881	0.20372	466	1.516e+05
6.6204	0.20163	544	1.582e+05
5.2554	0.20342	471	1.4791e+05
3.8617	0.17289	443	1.4326e+05
3.2629	0.19122	444	1.48e+05
3.5482	0.13435	553	1.3891e+05
2.4444	0.16171	530	1.5275e+05
5.9962	0.1785	470	1.4328e+05
3.0283	0.14011	507	1.4299e+05
4.0607	0.21565	403	1.5305e+05
2.5955	0.19302	482	1.494e+05
4.6568	0.17011	584	1.5595e+05
1.8591	0.19902	506	1.3733e+05
6.66	0.20679	515	1.5299e+05
3.4077	0.26406	485	1.4621e+05
3.2242	0.24161	519	1.4582e+05
4.9686	0.15265	493	1.3669e+05
4.8064	0.26372	434	1.5105e+05
3.7856	0.1466	524	1.4743e+05
4.468	0.16331	530	1.4506e+05
3.1531	0.17751	497	1.45e+05
5.7239	0.22653	463	1.487e+05
3.6258	0.15803	415	1.4759e+05
4.2054	0.22087	473	1.4774e+05
3.8256	0.2035	479	1.4073e+05
6.7809	0.2197	531	1.4238e+05
2.9282	0.21788	498	1.6199e+05
6.6927	0.20674	593	NaN
5.3708	0.22197	511	1.3732e+05
3.1928	0.18418	615	1.432e+05
7.5167	0.16422	449	1.5306e+05
5.6555	0.23817	481	1.4689e+05
3.6278	0.15473	471	1.479e+05
3.7129	0.19226	571	1.4168e+05
3.6821	0.24946	530	1.3959e+05
9.3643	0.17943	485	1.3901e+05
4.676	0.19423	498	1.3843e+05
5.248	0.17647	531	1.4381e+05
4.5316	0.23778	505	1.5099e+05
3.6811	0.25983	441	1.498e+05
4.6279	0.19624	481	1.4894e+05
4.0581	0.22775	520	1.3771e+05
5.2085	0.12812	511	1.4065e+05
4.1772	0.24344	465	1.5144e+05
4.6985	0.22145	438	1.3895e+05
3.3656	0.21732	499	NaN
7.3446	0.16236	448	1.3733e+05
6.5605	0.14705	520	1.4362e+05
3.2685	0.16352	500	1.4263e+05
8.5076	0.28531	463	1.396e+05
3.9799	0.22395	474	1.4215e+05
2.356	0.2202	498	1.4275e+05
3.9027	0.22537	461	1.4668e+05
3.7347	0.19916	454	1.5539e+05
3.9977	0.15796	486	1.3932e+05
1.8464	0.18283	532	1.4997e+05
3.4133	0.26684	584	1.355e+05
4.1172	0.22006	456	1.3559e+05
6.0358	0.23678	479	1.4592e+05
3.1944	0.24713	389	1.3727e+05
2.9754	0.21309	500	1.5213e+05
9.1212	0.20292	539	1.4596e+05
2.2552	0.20358	444	1.5325e+05
5.2111	0.20604	486	1.5216e+05
2.754	0.1723	526	1.4101e+05
2.9622	0.28121	476	1.4919e+05
4.9603	0.1929	511	1.488e+05
3.6049	0.18079	496	1.5961e+05
5.991	0.19079	469	1.3714e+05
4.0943	0.24898	489	1.4084e+05
3.4719	0.19991	470	1.5513e+05
5.3721	0.20424	544	1.4273e+05
4.562	0.16437	529	1.4692e+05
3.0749	0.17664	548	1.536e+05
5.8416	0.19306	536	1.5212e+05
2.9384	0.22371	495	1.42e+05
2.2805	0.21571	462	1.4763e+05
4.6887	0.2425	566	1.4515e+05
2.9814	0.1819	511	NaN
4.1052	0.1967	568	1.4532e+05
6.7453	0.28498	555	1.5196e+05
7.4702	0.22957	544	1.391e+05
2.5895	0.23838	559	1.5444e+05
2.6884	0.21087	447	1.4369e+05
4.3488	0.24912	450	1.3626e+05
4.8025	0.19304	468	1.519e+05
4.9539	0.24055	471	1.4444e+05
2.9402	0.22035	488	1.3732e+05
5.1494	0.16619	488	1.438e+05
5.8827	0.18599	448	1.4236e+05
8.7291	0.21335	524	1.4638e+05
4.2731	0.24384	461	1.4909e+05
3.2694	0.16084	531	1.5249e+05
2.7507	0.11041	490	1.4e+05
3.1594	0.22298	472	1.3513e+05
4.9903	0.20679	552	1.4325e+05
5.3311	0.23264	459	1.2915e+05
2.3776	0.19457	510	1.4609e+05
4.8129	0.24472	505	1.3778e+05
3.5584	0.14777	482	1.4292e+05
2.5009	0.3064	503	1.374e+05
2.6169	0.27305	456	1.4293e+05
5.0841	0.19475	505	1.4223e+05
3.0311	0.21586	524	1.3156e+05
5.3918	0.21595	517	1.4925e+05
4.7705	0.2033	555	1.3984e+05
4.2929	0.18764	493	1.3924e+05
4.2592	0.19154	481	1.5076e+05
6.3351	0.17432	496	1.4916e+05
4.8424	0.1519	496	1.4634e+05
3.652	0.26203	475	1.4103e+05
5.0732	0.19594	488	1.4724e+05
6.7115	0.16096	536	1.5036e+05
7.1471	0.20302	503	1.4459e+05
3.1558	0.21053	490	1.3835e+05
4.3481	0.26922	472	1.4047e+05
6.4758	0.22104	473	1.4273e+05
5.5613	0.23772	465	1.3925e+05
6.9077	0.22118	468	1.4615e+05
3.1383	0.19704	505	1.5063e+05
2.795	0.23997	526	1.4501e+05
2.0408	0.20032	407	1.3903e+05
3.2457	0.19653	456	1.2875e+05
4.4884	0.16896	454	1.5274e+05
3.4493	0.22584	481	1.3682e+05
5.8959	0.21425	539	1.4616e+05
4.4025	0.17433	443	1.4581e+05
5.8734	0.22875	477	1.3174e+05
5.9108	0.21689	527	1.5021e+05
4.0655	0.19157	481	1.5058e+05
6.7213	0.14314	527	1.5005e+05
2.9189	0.20558	489	1.4551e+05
5.0457	0.17788	492	1.3296e+05
2.7541	0.18147	525	1.5804e+05
4.1023	0.25048	469	1.3344e+05
1.8626	0.27309	526	1.4613e+05
3.7068	0.21286	496	1.4251e+05
3.3721	0.16944	481	1.4093e+05
4.0311	0.20043	406	1.3663e+05
3.1601	0.24017	506	1.4085e+05
4.3815	0.28225	521	1.4553e+05
5.2154	0.21903	543	1.3953e+05
3.549	0.19517	539	NaN
2.8788	0.19024	468	1.3514e+05
3.1888	0.22195	440	1.3081e+05
6.3053	0.20946	508	1.6254e+05
2.588	0.25928	526	1.5293e+05
3.7235	0.22923	490	1.4752e+05
7.3796	0.21866	465	1.4564e+05
7.0754	0.21762	502	1.5752e+05
3.9414	0.17326	421	NaN
3.7644	0.14839	459	1.4435e+05
3.3974	0.16076	599	1.4634e+05
4.1685	0.21877	483	1.3261e+05
2.7547	0.25631	530	1.4544e+05
5.1089	0.19298	513	1.4731e+05
5.2474	0.23536	492	1.5124e+05
7.9091	0.23381	436	1.411e+05
4.838	0.19612	525	1.4866e+05
5.1473	0.19141	486	1.4893e+05
2.2615	0.14627	509	1.532e+05
6.1255	0.18904	546	1.4306e+05
2.4838	0.2267	508	1.478e+05
5.1494	0.20097	480	1.4542e+05
3.6095	0.27937	506	1.5518e+05
3.3448	0.20129	462	1.4598e+05
2.7736	0.1919	422	1.4635e+05
3.1126	0.16379	442	1.3938e+05
3.8575	0.23793	510	1.3863e+05
3.1822	0.19304	504	1.5017e+05
6.1589	0.21856	559	1.4876e+05
5.8982	0.28575	506	1.2886e+05
4.3068	0.20079	469	1.5162e+05
3.4454	0.21782	492	1.4327e+05
4.7345	0.18453	538	1.4718e+05
2.6831	0.21898	501	1.4884e+05
2.7263	0.23331	450	1.5163e+05
2.9222	0.19816	560	1.3991e+05
3.5337	0.18461	504	1.4696e+05
4.0673	0.15301	485	1.506e+05
2.5343	0.23909	493	1.4633e+05
4.087	0.19602	518	1.494e+05
3.6249	0.25743	493	1.5053e+05
7.9216	0.21548	439	1.4365e+05
2.8958	0.22393	492	1.456e+05
4.7457	0.24072	508	1.4705e+05
2.1538	0.22515	502	1.425e+05
3.3142	0.16364	473	1.587e+05
9.9082	0.23237	513	1.3891e+05
4.6879	0.1785	512	1.3567e+05
3.2492	0.25237	497	1.524e+05
8.3582	0.17709	390	1.4717e+05
4.302	0.22726	453	1.4241e+05
6.6424	0.26058	485	1.5379e+05
3.9788	0.26637	524	1.4769e+05
2.5002	0.26939	469	1.4693e+05
4.1375	0.16739	474	1.3982e+05
5.3208	0.18327	502	1.4378e+05
4.95	0.21851	502	1.3456e+05
2.4239	0.19547	602	1.4928e+05
3.2123	0.23113	473	1.5543e+05
3.8472	0.22518	464	1.406e+05
3.9696	0.19435	533	1.4322e+05
3.2546	0.20186	496	1.4711e+05
3.0842	0.20922	511	1.3763e+05
2.3627	0.22678	514	1.4177e+05
3.0435	0.2018	482	1.4517e+05
6.8997	0.19105	499	1.4316e+05
3.7095	0.23235	463	1.4295e+05
2.7574	0.21081	603	1.4192e+05
5.041	0.16352	473	1.4176e+05
4.0771	0.10282	449	1.5577e+05
3.1957	0.20585	532	1.3467e+05
7.6187	0.14679	482	1.581e+05
4.6036	0.16856	523	1.4726e+05
5.889	0.13875	521	1.519e+05
6.3537	0.26091	426	1.4535e+05
6.9342	0.24738	471	1.4433e+05
4.0642	0.17448	549	1.5782e+05
4.0819	0.18239	571	1.4754e+05
3.9886	0.23532	459	1.4529e+05
5.1635	0.15919	568	1.4564e+05
2.8934	0.1929	513	1.3617e+05
4.8995	0.13168	491	1.4291e+05
7.1475	0.15972	459	1.4642e+05
2.246	0.21236	428	1.379e+05
2.679	0.18451	569	1.4758e+05
6.4022	0.18719	448	1.5198e+05
2.9324	0.24744	499	1.4797e+05
3.5215	0.19931	504	1.3614e+05
2.4517	0.24107	489	1.4609e+05
9.0428	0.2038	459	1.4226e+05
3.7349	0.26392	516	1.5301e+05
2.9656	0.18342	402	NaN
4.5342	0.19075	505	1.4239e+05
2.8293	0.2069	482	1.4427e+05
2.5554	0.2489	545	1.4357e+05
4.1301	0.22366	491	1.495e+05
4.6601	0.22593	448	1.4186e+05
10.295	0.19207	449	1.4288e+05
5.4985	0.2462	477	1.3889e+05
4.6416	0.19263	496	1.5634e+05
4.5504	0.20293	462	1.4968e+05
5.4254	0.2647	485	1.4989e+05
3.0764	0.1812	504	1.3901e+05
2.3524	0.16063	513	1.5224e+05
3.8385	0.19069	526	1.4524e+05
3.2951	0.18196	435	1.5026e+05
2.8184	0.22108	487	1.5366e+05
4.5709	0.16276	470	1.4288e+05
5.3154	0.28796	539	1.5734e+05
6.2924	0.25502	497	1.4262e+05
4.5973	0.18373	486	1.6015e+05
6.9555	0.19979	474	1.3558e+05
5.4852	0.19688	533	1.4896e+05
4.8127	0.17919	413	1.3284e+05
4.2717	0.19564	484	1.5378e+05
3.1825	0.20979	450	1.5616e+05
2.5518	0.22031	491	1.4881e+05
3.1904	0.19149	469	1.5453e+05
8.5036	0.20317	521	1.4526e+05
4.819	0.28864	471	1.4238e+05
4.1542	0.19099	530	1.4707e+05
3.5113	0.28249	511	1.5535e+05
8.4479	0.19398	485	1.3906e+05
4.7047	0.22816	494	1.4475e+05
5.2631	0.24709	537	1.3779e+05
3.2672	0.17978	519	1.4507e+05
3.0668	0.14265	421	1.6322e+05
3.2487	0.18505	521	1.4716e+05
3.7748	0.22142	443	1.4992e+05
6.0962	0.16851	562	1.4383e+05
4.4376	0.19493	461	1.4335e+05
3.1311	0.23071	509	1.5618e+05
3.2715	0.17146	442	1.4306e+05
3.8698	0.18212	429	1.4907e+05
3.6115	0.28093	466	1.4949e+05
5.2349	0.22165	519	1.4727e+05
5.4503	0.24378	462	1.36e+05
5.97	0.22141	497	1.5574e+05
5.3747	0.22318	457	1.5101e+05
5.0945	0.2318	478	1.496e+05
3.2676	0.17614	523	1.5032e+05
2.7431	0.22377	586	1.4879e+05
3.5965	0.21796	426	1.4543e+05
2.9575	0.20207	448	1.4938e+05
2.7067	0.19211	459	1.4936e+05
5.718	0.26831	451	1.567e+05
4.4368	0.15475	524	1.4621e+05
4.3716	0.16682	476	1.4822e+05
4.8808	0.25346	430	1.4072e+05
1.8921	0.17094	514	1.4038e+05
6.3036	0.22729	461	1.5047e+05
3.6687	0.16309	497	1.3903e+05
6.72	0.20994	449	1.531e+05
5.5956	0.24205	460	1.5219e+05
6.1144	0.26583	539	1.5291e+05
4.5359	0.22044	528	1.4941e+05
5.842	0.17987	530	1.3115e+05
3.76	0.23489	464	1.5395e+05
1.8952	0.26361	463	1.5341e+05
4.1456	0.22719	573	1.5064e+05
6.577	0.24895	416	1.4195e+05
4.0064	0.22964	522	1.4301e+05
4.3034	0.24818	553	1.3424e+05
2.7485	0.23904	523	1.4371e+05
2.6528	0.16887	512	1.3655e+05
5.9331	0.21451	477	1.3789e+05
5.3213	0.23119	520	1.4608e+05
3.3427	0.19065	462	1.3799e+05
4.1855	0.23406	457	1.5287e+05
4.0563	0.22958	438	1.4803e+05
4.6851	0.17753	486	1.429e+05
6.1102	0.21314	567	1.4445e+05
6.1484	0.21461	589	1.3794e+05
5.8541	0.17339	573	1.3991e+05
4.1588	0.22529	536	1.4121e+05
3.3464	0.22177	508	1.4638e+05
4.4734	0.17578	496	1.4518e+05
2.9816	0.22013	496	NaN
3.9913	0.15114	511	1.4777e+05
5.5173	0.21043	472	1.3775e+05
3.6815	0.19656	528	1.4299e+05
2.5084	0.20636	482	1.4325e+05
4.6228	0.20534	460	1.4904e+05
3.3832	0.20821	494	1.3419e+05
3.364	0.17108	489	1.4463e+05
2.6417	0.2219	531	1.5512e+05
4.6172	0.16289	428	1.4153e+05
3.029	0.18823	503	1.4646e+05
10.011	0.23145	497	1.4599e+05
3.7233	0.11151	472	1.5234e+05
3.1617	0.15591	495	1.4837e+05
6.4447	0.1977	489	1.5842e+05
5.5155	0.20859	494	1.4076e+05
2.7562	0.20231	533	1.4291e+05
4.2734	0.16799	457	1.5292e+05
2.0521	0.2156	390	1.4397e+05
4.3516	0.2427	491	1.3626e+05
4.3234	0.23559	607	1.4757e+05
4.9681	0.3117	437	1.5733e+05
4.8241	0.26276	436	1.5021e+05
5.4066	0.1842	523	1.5334e+05
7.1889	0.24271	498	1.4186e+05
5.6261	0.1772	533	1.473e+05
3.3376	0.21149	494	1.5665e+05
2.6739	0.18483	581	1.5266e+05
3.0334	0.21913	532	1.487e+05
6.5837	0.2138	526	1.3894e+05
4.9626	0.17625	459	1.4582e+05
3.2563	0.25997	515	1.4981e+05
4.598	0.24729	569	1.4749e+05
4.4777	0.23361	565	1.5529e+05
5.112	0.1771	485	1.395e+05
5.7954	0.17144	510	1.4044e+05
4.2327	0.256	505	1.4398e+05
2.423	0.27414	534	1.5228e+05
5.0532	0.21516	538	1.6685e+05
4.7576	0.17846	588	1.5382e+05
4.4314	0.24031	639	1.4738e+05
4.1617	0.19698	513	1.3671e+05
3.4097	0.18864	539	1.5336e+05
4.0421	0.1873	409	1.3913e+05
3.5778	0.29091	544	1.4954e+05
2.188	0.25718	494	1.4312e+05
2.3393	0.26009	444	1.4167e+05
3.9575	0.20129	499	1.4912e+05
2.6694	0.15531	477	1.4272e+05
3.4999	0.16931	560	1.5114e+05
2.2119	0.2256	467	1.3723e+05
2.6258	0.1563	444	1.5333e+05
5.1789	0.16205	398	1.3842e+05
4.3323	0.27648	538	1.423e+05
3.0693	0.22628	520	1.5123e+05
4.4567	0.2219	507	1.4276e+05
5.2228	0.23081	460	1.5375e+05
2.877	0.23202	432	1.5117e+05
7.1552	0.21753	524	1.4888e+05
3.176	0.19177	510	1.376e+05
5.3222	0.20206	464	1.3809e+05
4.612	0.18062	475	1.3335e+05
4.5017	0.24552	478	NaN
3.2375	0.19721	482	1.5478e+05
6.203	0.19153	526	1.4151e+05
3.2177	0.19513	539	1.4333e+05
6.2011	0.1594	483	1.4743e+05
3.1066	0.16202	490	1.3701e+05
8.9382	0.22266	394	1.4662e+05
4.1136	0.24886	436	1.4844e+05
6.6345	0.21869	493	1.4326e+05
4.9245	0.18774	441	1.4092e+05
2.8376	0.20415	407	1.3633e+05
2.9636	0.23237	486	1.5203e+05
4.2815	0.12907	447	1.491e+05
5.6868	0.2029	622	1.5572e+05
5.176	0.17585	478	1.3592e+05
2.758	0.25603	453	1.4963e+05
3.0716	0.19853	559	1.5695e+05
3.8412	0.24309	460	1.4985e+05
3.494	0.22846	481	NaN
3.4181	0.20515	446	1.4651e+05
3.0707	0.16809	481	1.3647e+05
5.4257	0.18889	591	1.4614e+05
4.7067	0.18125	462	1.407e+05
5.3788	0.16569	504	1.3681e+05
3.2028	0.17049	515	1.4111e+05
3.2283	0.13669	530	1.4391e+05
3.1469	0.1675	485	1.544e+05
3.0987	0.21758	493	1.4773e+05
3.0991	0.21815	462	1.4206e+05
4.5797	0.18411	444	1.5328e+05
2.9795	0.17224	471	1.4308e+05
7.4553	0.21467	442	1.4651e+05
6.6422	0.15362	575	1.4476e+05
3.381	0.23286	556	1.4513e+05
9.7612	0.20153	632	1.4925e+05
3.6158	0.20904	496	1.4297e+05
3.479	0.22205	533	1.5314e+05
4.7371	0.17669	518	1.5293e+05
5.2409	0.19158	445	1.4332e+05
3.5666	0.17715	490	1.5471e+05
5.4617	0.19171	432	1.3998e+05
4.6746	0.20536	459	1.502e+05
4.0605	0.22868	506	1.4734e+05
5.1813	0.17253	465	1.5014e+05
3.946	0.18244	445	1.4015e+05
3.8781	0.18646	454	1.4574e+05
7.1011	0.17369	585	1.496e+05
5.6151	0.20487	485	1.34e+05
6.0211	0.21954	424	1.4558e+05
4.0381	0.23025	496	1.4366e+05
7.2432	0.20751	555	1.5551e+05
2.7603	0.23779	482	1.3884e+05
4.0987	0.19919	479	1.5907e+05
6.6177	0.21373	559	1.3962e+05
2.2686	0.17811	420	1.5348e+05
4.4207	0.1763	488	1.5068e+05
4.7372	0.23512	466	1.5239e+05
2.7318	0.14083	453	1.3817e+05
6.1272	0.27063	454	1.4434e+05
6.1409	0.20244	512	1.509e+05
3.8665	0.26071	440	1.6068e+05
4.4673	0.1886	460	1.5226e+05
4.9482	0.13976	450	1.5587e+05
5.3621	0.17462	469	1.402e+05
5.1164	0.21164	445	1.47e+05
7.6747	0.22248	464	1.4006e+05
3.5273	0.27403	482	1.4492e+05
4.4906	0.22754	479	1.5613e+05
3.7861	0.20252	465	1.5239e+05
2.9212	0.15862	508	1.4842e+05
5.6724	0.17612	421	1.5108e+05
6.0445	0.23618	532	1.4092e+05
2.933	0.21478	476	1.4632e+05
3.06	0.2041	492	1.3792e+05
4.9728	0.23751	474	1.48e+05
4.1123	0.24604	446	1.3655e+05
3.3232	0.18774	482	1.4877e+05
4.3404	0.17672	433	1.4767e+05
3.3723	0.19491	459	1.4036e+05
5.014	0.2341	501	1.4666e+05
4.7047	0.20317	473	1.5608e+05
2.9621	0.20043	422	1.4068e+05
6.0579	0.20959	353	1.4078e+05
3.3883	0.22143	516	1.5436e+05
7.4473	0.19145	445	1.3825e+05
5.0326	0.20779	490	1.5174e+05
3.1649	0.18893	453	1.5824e+05
2.022	0.2388	505	1.5139e+05
6.232	0.21392	459	1.4719e+05
5.0818	0.17351	499	1.4101e+05
3.3112	0.22922	489	1.4624e+05
3.1112	0.2273	496	1.4285e+05
6.5033	0.25306	490	1.495e+05
4.7539	0.20902	454	1.5176e+05
2.5581	0.2069	567	1.472e+05
3.0057	0.20575	511	1.4359e+05
2.9512	0.18077	451	1.4202e+05
6.9434	0.13317	462	1.4252e+05
3.7052	0.21276	408	1.3256e+05
3.4153	0.16483	463	1.4528e+05
5.9957	0.24291	451	1.4348e+05
4.267	0.25004	514	1.4485e+05
3.2873	0.24021	451	1.3842e+05
2.4262	0.25772	462	1.4503e+05
5.1155	0.23933	505	1.4294e+05
5.028	0.18732	471	1.5277e+05
4.9885	0.20604	496	1.4763e+05
3.0047	0.22898	424	1.4987e+05
4.1892	0.21903	489	1.4748e+05
6.5539	0.25104	528	1.5196e+05
2.8522	0.16656	516	1.477e+05
4.4219	0.22449	513	1.4304e+05
3.6923	0.2584	449	1.435e+05
4.0306	0.27777	507	1.3336e+05
6.5747	0.1813	443	1.51e+05
4.1312	0.22153	523	1.4105e+05
3.548	0.24391	492	1.4246e+05
2.9386	0.22991	465	1.5861e+05
3.2181	0.18908	500	1.4854e+05
3.3892	0.22219	537	1.4713e+05
3.7369	0.21906	523	1.4623e+05
3.5209	0.31554	479	1.4348e+05
5.0782	0.19721	465	1.541e+05
7.8076	0.1599	467	1.5006e+05
9.3273	0.15125	473	1.4082e+05
3.6404	0.20819	476	1.5053e+05
4.2999	0.19331	449	1.3686e+05
2.3392	0.19443	508	1.4092e+05
5.8488	0.22589	472	1.4515e+05
3.8418	0.26112	480	1.5675e+05
2.7851	0.21639	468	1.6002e+05
5.1985	0.21732	493	1.4001e+05
4.6661	0.20963	496	1.5972e+05
4.676	0.23696	498	1.5297e+05
3.4357	0.13908	463	1.5092e+05
6.455	0.16945	471	1.5055e+05
5.6681	0.21964	486	1.3773e+05
3.3666	0.1955	463	1.4134e+05
5.1857	0.15605	470	1.5175e+05
4.5207	0.24158	598	1.4317e+05
3.4368	0.2281	478	1.4297e+05
7.5678	0.18901	430	1.4599e+05
4.1252	0.19262	477	1.4286e+05
4.2407	0.18027	551	1.3943e+05
4.0041	0.16865	502	1.4448e+05
2.6898	0.18347	501	1.541e+05
4.0545	0.17759	494	1.4641e+05
5.1294	0.18183	474	1.3935e+05
5.2555	0.19498	547	1.4894e+05
6.0286	0.18966	525	1.5321e+05
4.095	0.25982	548	1.3922e+05
4.7599	0.23711	436	1.4701e+05
4.5503	0.1748	433	1.4556e+05
2.7443	0.17074	555	1.4603e+05
5.6816	0.18896	474	1.4825e+05
5.0791	0.18613	446	1.3854e+05
4.2017	0.18646	584	1.5078e+05
3.4613	0.18757	524	1.4149e+05
4.314	0.20991	427	1.4487e+05
3.5298	0.18859	543	1.3568e+05
3.8091	0.18164	438	1.3674e+05
8.1199	0.18614	519	1.4903e+05
3.7051	0.18535	532	1.4384e+05
6.7462	0.21293	504	1.4303e+05
3.9733	0.19079	453	1.5241e+05
3.1672	0.2515	449	1.5345e+05
4.9459	0.18371	534	1.5212e+05
4.1329	0.18511	510	1.5157e+05
2.985	0.23313	527	1.5604e+05
5.8185	0.18646	470	1.4951e+05
4.4885	0.21288	504	1.5326e+05
3.7013	0.1731	499	1.4514e+05
5.7087	0.21249	561	1.4809e+05
2.4887	0.17873	547	1.379e+05
4.7791	0.20156	462	1.4922e+05
4.2062	0.21048	527	1.3529e+05
5.7324	0.19314	476	1.4616e+05
5.9929	0.19253	477	1.4768e+05
5.5875	0.22154	478	1.5309e+05
3.5987	0.27257	427	1.5778e+05
11.089	0.23201	506	1.4329e+05
7.6589	0.20402	542	1.4351e+05
4.723	0.25347	451	1.4663e+05
2.8827	0.22614	528	1.4207e+05
5.2728	0.24119	467	1.4705e+05
3.8287	0.25242	513	1.4739e+05
4.9609	0.28769	480	1.3311e+05
6.1361	0.19261	541	1.4539e+05
2.7417	0.23923	448	1.4542e+05
5.8398	0.24207	441	1.4373e+05
2.743	0.26137	437	1.5434e+05
2.513	0.17162	495	1.4654e+05
6.1041	0.20344	503	1.5385e+05
7.9754	0.31434	503	1.4661e+05
6.2604	0.2148	512	1.4155e+05
3.2227	0.17488	471	1.3964e+05
6.3965	0.11733	434	1.4323e+05
4.5613	0.20175	484	1.5336e+05
5.7745	0.23543	506	1.6222e+05
3.888	0.18129	509	1.4797e+05
3.7682	0.18076	551	1.4193e+05
4.3966	0.25151	474	1.5781e+05
3.2227	0.22096	491	1.5842e+05
3.7103	0.1703	503	1.4575e+05
6.5556	0.23051	453	1.3002e+05
5.7146	0.14307	436	1.4077e+05
3.2688	0.21726	493	1.4139e+05
4.5266	0.26318	557	1.3965e+05
4.756	0.18868	540	1.4468e+05
3.5876	0.22386	546	1.582e+05
3.853	0.18443	484	1.394e+05
3.0938	0.24955	491	1.4006e+05
4.1468	0.23754	508	NaN
3.0284	0.1736	517	NaN
3.8611	0.21416	521	1.4787e+05
4.4709	0.28244	519	1.4197e+05
4.4924	0.23303	507	1.3498e+05
3.6739	0.20746	549	1.4894e+05
2.1925	0.19852	497	NaN
3.8379	0.20738	475	1.3819e+05
3.0253	0.2106	561	1.4305e+05
4.3326	0.21909	541	1.6116e+05
5.7317	0.25747	467	1.4574e+05
2.7899	0.22517	521	1.3571e+05
2.2063	0.19638	466	1.4604e+05
5.1301	0.22731	543	1.3828e+05
5.1787	0.15828	481	1.4719e+05
3.1478	0.19412	501	1.4053e+05
3.3113	0.20339	476	1.4625e+05
7.5222	0.20605	492	1.5043e+05
4.1897	0.1659	485	1.4342e+05
3.6163	0.27774	506	1.4248e+05
5.0315	0.18008	493	1.4122e+05
4.185	0.15481	519	1.3931e+05
4.8443	0.18238	493	1.4698e+05
4.5449	0.15215	518	1.4106e+05
4.9226	0.19054	451	1.53e+05
2.5805	0.19007	501	1.5171e+05
5.7641	0.24886	537	1.4358e+05
4.1699	0.16181	583	1.3714e+05
3.1077	0.17755	434	1.458e+05
4.0133	0.27384	642	1.5308e+05
2.1308	0.17808	496	1.471e+05
3.3431	0.15949	487	1.4946e+05
4.3953	0.20031	484	1.4819e+05
3.8806	0.28039	516	1.3263e+05
4.7901	0.20263	479	1.497e+05
3.2086	0.21376	485	1.3595e+05
1.9406	0.16302	483	1.52e+05
3.7154	0.24561	469	1.4537e+05
5.5843	0.22873	465	1.4693e+05
8.1783	0.13133	404	1.5639e+05
6.31	0.20211	518	1.4798e+05
3.3448	0.25793	453	1.3937e+05
6.4398	0.18212	458	1.4112e+05
4.0564	0.18142	448	1.4658e+05
6.1574	0.21536	436	1.4159e+05
2.6065	0.21891	525	1.3806e+05
6.1995	0.18045	479	1.3891e+05
7.7741	0.20015	562	1.4579e+05
5.9012	0.28522	421	1.4243e+05
4.1419	0.18524	425	1.4726e+05
4.1823	0.17774	509	1.5176e+05
5.2429	0.23752	482	1.594e+05
5.3278	0.17746	456	1.47e+05
3.4698	0.22022	559	1.4916e+05
5.1909	0.1741	532	1.348e+05
8.0291	0.22451	448	1.4105e+05
4.8658	0.17177	462	1.5487e+05
4.3551	0.23956	441	1.4997e+05
6.225	0.23587	527	1.4221e+05
4.0861	0.20824	483	1.4663e+05
4.1321	0.20406	471	1.4817e+05
4.2337	0.1516	495	1.5058e+05
5.8094	0.216	538	1.5393e+05
3.2583	0.23282	487	1.403e+05
3.4608	0.24165	497	1.5261e+05
2.2877	0.18705	419	1.5164e+05
9.676	0.19175	500	1.5385e+05
8.5152	0.16517	538	1.4318e+05
3.3132	0.193	442	1.2818e+05
4.4974	0.19898	467	1.4847e+05
4.6551	0.187	540	1.3605e+05
3.0458	0.20439	540	1.4922e+05
5.1226	0.21832	459	1.492e+05
2.8795	0.20381	528	1.3798e+05
4.706	0.24739	571	1.5272e+05
3.1813	0.23523	443	1.4283e+05
6.5367	0.20096	532	1.4638e+05
4.7635	0.17313	467	1.5621e+05
5.4211	0.22412	497	1.4876e+05
2.2739	0.18898	462	1.4898e+05
4.569	0.18109	488	1.3964e+05
5.6892	0.19892	439	1.4539e+05
5.7726	0.22114	459	1.4733e+05
4.5781	0.21243	472	1.5362e+05
5.3174	0.20732	581	1.3782e+05
3.8538	0.19248	581	1.4798e+05
3.0846	0.20786	480	1.4609e+05
2.5896	0.22841	470	1.4911e+05
2.7762	0.2212	535	1.5597e+05
6.0556	0.24286	436	1.4497e+05
3.4884	0.18924	572	NaN
3.1627	0.26545	425	1.5586e+05
4.5614	0.21806	479	1.4632e+05
3.7177	0.25633	462	1.5219e+05
9.5425	0.17654	500	1.4556e+05
4.4851	0.18429	511	1.5314e+05
5.1835	0.24095	546	1.3325e+05
10.715	0.24131	481	1.4781e+05
2.8372	0.26711	479	1.4332e+05
4.8327	0.22732	475	1.4194e+05
4.7272	0.21015	461	1.3849e+05
2.588	0.22534	503	1.5335e+05
2.7503	0.13406	465	1.509e+05
4.4477	0.2426	512	1.3788e+05
3.1764	0.15851	483	1.3152e+05
5.1406	0.2203	536	1.4616e+05
3.6227	0.17576	470	1.4732e+05
2.7586	0.21625	507	1.5178e+05
4.6223	0.1961	483	1.5901e+05
4.9622	0.24114	568	1.5028e+05
6.8518	0.2464	514	1.4857e+05
7.4625	0.25181	469	1.4929e+05
1.849	0.28268	443	1.372e+05
4.68	0.22684	497	1.4354e+05
6.5012	0.24804	426	1.4808e+05
6.6483	0.20996	469	1.4109e+05
5.1231	0.22755	542	1.4548e+05
4.5126	0.18271	491	1.2991e+05
3.899	0.22602	479	1.442e+05
5.9615	0.13351	496	1.4199e+05
2.8389	0.23332	471	1.4385e+05
3.7687	0.20026	548	1.4125e+05
3.703	0.26182	444	1.5127e+05
3.3441	0.21936	442	1.56e+05
4.0158	0.18146	493	1.5067e+05
2.5779	0.19935	527	1.4875e+05
3.006	0.14841	486	1.4506e+05
4.9034	0.18076	475	1.6213e+05
3.7712	0.21505	467	1.6582e+05
6.2846	0.23211	426	1.6733e+05
2.6423	0.20847	431	1.4083e+05
4.8815	0.23735	510	1.4613e+05
8.3237	0.14179	458	1.3474e+05
4.9707	0.19592	548	1.5823e+05
5.4976	0.1902	454	1.468e+05
3.009	0.13148	549	1.4562e+05
4.9984	0.24078	498	1.5992e+05
3.6365	0.26388	485	1.3757e+05
3.7479	0.19513	441	1.4669e+05
6.8928	0.18639	471	1.5149e+05
4.1736	0.20863	478	1.4672e+05
3.004	0.25149	480	1.3941e+05
7.5692	0.16287	500	1.5587e+05
6.4379	0.26009	497	1.3829e+05
3.6249	0.24349	424	1.3971e+05
2.4509	0.22928	521	1.4622e+05
3.3485	0.21924	521	1.3639e+05
4.2217	0.25667	461	1.4262e+05
3.992	0.25631	520	1.465e+05
2.7357	0.16297	454	1.3105e+05
4.9425	0.22592	525	1.463e+05
3.9257	0.23476	491	1.4534e+05
4.1176	0.21336	469	1.3841e+05
5.0116	0.18571	464	1.4046e+05
4.6254	0.1582	472	1.3866e+05
2.1945	0.20204	439	1.4746e+05
3.4114	0.14941	423	1.4319e+05
5.3956	0.21294	447	1.4446e+05
3.6057	0.24889	500	1.4281e+05
2.4613	0.25091	485	1.5078e+05
2.3675	0.13049	479	1.5131e+05
3.5704	0.16104	443	1.5365e+05
5.8433	0.25441	496	1.5409e+05
2.9518	0.21902	580	1.3596e+05
5.1199	0.23022	457	1.3753e+05
4.3868	0.17309	488	1.4614e+05
2.1629	0.21176	449	1.4099e+05
4.5704	0.23712	547	1.4518e+05
3.349	0.2084	495	1.4804e+05
4.1854	0.25754	506	NaN
6.9524	0.17255	507	1.6414e+05
6.721	0.22092	412	1.4537e+05
4.1214	0.14519	479	1.4281e+05
4.4832	0.21094	482	1.4606e+05
4.4499	0.26239	513	1.3818e+05
3.7009	0.25056	477	1.2911e+05
8.1388	0.22537	434	1.5331e+05
3.1583	0.20645	513	1.5294e+05
2.5957	0.21009	481	1.429e+05
5.6276	0.19718	465	1.3672e+05
4.1073	0.16098	465	1.3817e+05
2.1833	0.17957	542	1.4694e+05
6.1919	0.27759	448	1.3912e+05
3.2977	0.22856	546	NaN
2.5373	0.21886	466	1.4116e+05
4.2812	0.17323	406	1.5353e+05
3.4359	0.17179	498	1.4757e+05
8.7193	0.22093	465	1.4517e+05
4.3931	0.19858	575	1.3912e+05
5.8239	0.1949	466	1.5321e+05
3.9201	0.19116	522	NaN
4.4394	0.18931	456	1.3933e+05
3.1687	0.19339	461	1.5312e+05
3.8647	0.18431	564	1.5347e+05
7.2014	0.14804	527	1.4763e+05
4.2002	0.14482	468	1.5888e+05
6.0181	0.13599	487	1.4671e+05
2.0717	0.129	466	1.4447e+05
4.8801	0.14599	456	1.4735e+05
3.7291	0.26976	478	1.4739e+05
3.86	0.1576	447	1.4671e+05
3.9657	0.22672	489	1.4428e+05
2.8643	0.2807	454	1.3566e+05
5.9072	0.22662	546	1.5255e+05
4.5249	0.17927	530	1.4999e+05
2.8401	0.17551	480	1.4069e+05
4.8337	0.1762	474	1.4448e+05
6.8518	0.23623	454	1.4113e+05
3.2169	0.17856	444	1.3673e+05
3.8239	0.28848	498	1.3707e+05
6.7312	0.24306	429	1.4224e+05
6.026	0.23407	400	1.4355e+05
4.9978	0.15937	496	1.5046e+05
4.7702	0.22435	526	1.4468e+05
6.6354	0.17031	524	1.476e+05
2.6351	0.22967	513	1.5594e+05
3.314	0.1889	568	1.409e+05
1.7405	0.1908	439	1.5213e+05
8.2468	0.1966	525	1.5187e+05
4.8763	0.15711	557	1.4758e+05
7.1209	0.16086	481	1.4664e+05
7.3941	0.21246	586	1.362e+05
3.4497	0.22664	529	1.3743e+05
3.6449	0.2045	530	1.4966e+05
3.8907	0.24263	504	1.478e+05
4.2468	0.16765	518	1.3937e+05
5.5774	0.20919	468	1.4894e+05
2.3863	0.23905	420	1.5353e+05
3.8421	0.19241	523	1.4642e+05
4.39	0.15332	499	1.4763e+05
3.6357	0.19244	496	1.4903e+05
3.0963	0.15485	419	1.379e+05
5.2414	0.24716	555	1.5943e+05
3.9339	0.24408	514	1.4265e+05
4.0085	0.22107	513	1.5005e+05
4.1944	0.243	468	1.3959e+05
3.8953	0.19276	460	1.4931e+05
3.5251	0.16366	505	1.4626e+05
4.3183	0.22771	500	1.4971e+05
4.0375	0.20555	462	1.607e+05
2.3621	0.21592	508	1.5448e+05
3.3177	0.1916	515	1.4176e+05
6.4469	0.19048	541	1.4858e+05
8.0647	0.23404	446	1.4041e+05
2.8954	0.20063	484	1.3864e+05
7.231	0.22967	443	1.4472e+05
3.7117	0.24381	482	1.4278e+05
7.2658	0.19896	445	1.3568e+05
3.5361	0.21273	484	1.406e+05
8.1845	0.21797	515	1.4692e+05
2.8071	0.16848	479	1.4365e+05
6.0571	0.20594	495	1.5476e+05
4.5505	0.1828	519	1.353e+05
3.4996	0.16927	545	1.3969e+05
4.1256	0.22713	497	1.3495e+05
3.9313	0.18558	477	1.4381e+05
4.7058	0.17477	492	1.4887e+05
2.1517	0.16655	557	1.3945e+05
4.2842	0.2318	500	1.464e+05
3.4043	0.17692	502	1.4034e+05
2.5797	0.20524	453	1.5633e+05
3.1995	0.1523	477	1.4595e+05
4.1943	0.23447	561	NaN
2.1543	0.16074	466	1.4032e+05
4.341	0.24414	511	NaN
4.4824	0.22091	506	1.4995e+05
5.5523	0.21191	477	1.4284e+05
3.6349	0.19759	450	1.5027e+05
3.1887	0.29817	542	NaN
5.0431	0.26501	559	1.5072e+05
2.6049	0.15978	502	1.382e+05
8.1229	0.16965	473	1.375e+05
4.482	0.13829	442	1.474e+05
3.6806	0.22545	532	1.3482e+05
4.4435	0.25017	518	1.4699e+05
2.1876	0.1583	487	1.4631e+05
4.3235	0.21972	468	1.5161e+05
5.634	0.24112	547	1.3613e+05
2.8389	0.25398	584	1.4825e+05
2.4955	0.16056	502	1.3598e+05
3.6237	0.15919	498	1.4886e+05
3.337	0.19119	533	1.4824e+05
4.3623	0.21056	506	1.41e+05
2.6006	0.20769	556	1.4787e+05
4.1232	0.22434	476	1.3715e+05
2.8385	0.2426	497	1.4391e+05
3.5628	0.19304	354	1.4974e+05
4.248	0.20919	477	1.3668e+05
6.8586	0.21149	532	1.5322e+05
3.5276	0.25312	501	1.4291e+05
2.6127	0.23597	552	1.4567e+05
4.3087	0.2616	547	1.5209e+05
4.8144	0.21067	518	1.5122e+05
6.8157	0.23639	555	1.4062e+05
5.3315	0.20285	559	1.3454e+05
3.4278	0.15255	440	1.4707e+05
3.2569	0.25205	513	1.4193e+05
5.2691	0.19561	469	1.5292e+05
3.0453	0.1972	515	1.3403e+05
3.7611	0.19598	424	1.4934e+05
7.4252	0.16753	459	1.2277e+05
3.133	0.24576	462	1.5196e+05
3.5301	0.20085	487	1.4224e+05
3.957	0.24544	507	1.4867e+05
1.9931	0.18966	479	1.497e+05
6.0193	0.20176	521	1.4532e+05
5.0487	0.19234	532	1.4858e+05
2.3561	0.2192	501	1.3857e+05
2.3664	0.1976	490	1.4127e+05
3.2243	0.18824	475	1.4292e+05
3.0866	0.18001	519	1.3479e+05
7.2674	0.16658	480	1.4082e+05
3.8236	0.23062	480	1.5236e+05
6.377	0.13765	524	1.57e+05
4.0273	0.19959	524	1.4774e+05
2.6301	0.24024	429	1.4902e+05
5.3801	0.17152	537	1.4728e+05
5.2912	0.18318	506	1.546e+05
7.662	0.17789	503	1.5244e+05
7.1237	0.18954	486	1.4347e+05
7.7145	0.22065	483	1.3202e+05
4.0952	0.26776	505	1.4408e+05
4.7984	0.2588	476	1.4631e+05
3.7914	0.19027	466	1.5341e+05
5.6127	0.18031	479	1.4252e+05
4.1018	0.27871	546	1.5035e+05
3.8284	0.19183	611	1.4599e+05
3.231	0.20646	503	1.3751e+05
6.6775	0.17791	441	1.4496e+05
2.9251	0.1588	443	1.4494e+05
4.8038	0.16911	552	1.4271e+05
4.6988	0.20193	460	1.3234e+05
4.605	0.20476	456	1.4461e+05
5.9689	0.18272	523	1.4735e+05
3.1722	0.16944	445	1.4206e+05
3.6312	0.16928	488	1.5396e+05
5.1981	0.22556	577	1.5216e+05
5.8039	0.21901	507	1.5141e+05
5.9042	0.18514	440	1.5184e+05
7.0607	0.22291	514	1.4713e+05
5.3053	0.21526	463	1.4228e+05
4.2652	0.1971	498	1.5219e+05
2.6325	0.22247	422	1.5229e+05
6.0485	0.21892	509	1.3658e+05
2.3099	0.19405	478	1.3685e+05
3.3746	0.16585	557	1.5028e+05
3.2806	0.23761	532	1.5798e+05
4.1953	0.23727	494	1.4402e+05
4.6376	0.19152	521	1.4207e+05
3.6642	0.28952	438	1.4353e+05
1.5111	0.17046	484	1.4586e+05
4.3861	0.21059	476	1.4017e+05
3.0964	0.19233	415	1.4672e+05
4.7428	0.20028	498	1.4733e+05
5.825	0.17482	431	1.3516e+05
8.6243	0.21493	520	1.4949e+05
3.5645	0.21285	526	1.4534e+05
3.4518	0.29371	457	1.345e+05
4.9545	0.25461	485	1.5011e+05
4.8308	0.18171	483	1.5383e+05
4.2499	0.14168	513	1.5323e+05
3.9456	0.086563	417	1.4982e+05
2.4385	0.17547	526	1.5021e+05
2.5894	0.21162	500	1.4376e+05
3.0409	0.20281	499	1.2902e+05
4.5098	0.22062	487	1.5478e+05
4.9712	0.18804	453	1.5242e+05
2.5963	0.19298	499	1.5381e+05
4.8186	0.26041	430	1.5153e+05
3.7556	0.23336	457	1.3735e+05
4.4162	0.17095	521	1.3604e+05
4.2871	0.20948	516	1.3664e+05
3.5032	0.20986	456	1.4633e+05
7.4946	0.27548	579	1.4604e+05
7.7123	0.29842	547	1.5258e+05
3.8494	0.1839	458	1.4881e+05
6.455	0.15483	521	1.4766e+05
4.9311	0.22725	428	1.4592e+05
6.4302	0.14989	461	1.4082e+05
7.7148	0.20615	507	1.5127e+05
6.3541	0.19557	479	1.435e+05
4.5476	0.22335	496	1.5209e+05
5.3655	0.2235	445	1.4837e+05
7.9699	0.24434	481	1.3847e+05
5.1501	0.22336	538	1.3142e+05
7.884	0.20081	488	1.4045e+05
3.9482	0.20545	470	1.4784e+05
5.8636	0.15349	484	1.4029e+05
8.9663	0.17861	484	1.4921e+05
5.3484	0.18813	503	1.4362e+05
4.3911	0.20815	550	1.4629e+05
9.7399	0.2171	464	1.3986e+05
3.6653	0.23353	467	1.4844e+05
3.81	0.18725	518	1.3918e+05
3.9878	0.19521	433	1.3754e+05
7.9582	0.19294	469	1.4925e+05
3.52	0.21898	441	1.5101e+05
4.1024	0.21894	495	1.4145e+05
3.6201	0.25628	488	NaN
2.1254	0.18128	487	1.3683e+05
2.4589	0.22659	462	1.4013e+05
2.3849	0.1599	487	1.415e+05
3.8885	0.14402	491	1.5552e+05
2.7172	0.23208	589	1.3379e+05
3.5337	0.18968	495	1.4697e+05
3.3036	0.19462	501	1.506e+05
2.0563	0.21935	467	1.4703e+05
3.4375	0.24208	470	1.4788e+05
3.5611	0.25769	482	1.5035e+05
6.8459	0.17165	459	NaN
4.55	0.16617	520	1.5402e+05
3.7158	0.18951	456	1.578e+05
4.1401	0.20239	483	1.4916e+05
3.268	0.21275	455	1.4301e+05
4.324	0.23372	490	1.3929e+05
4.4418	0.2103	483	1.4255e+05
5.9975	0.2461	454	1.4459e+05
4.9619	0.30671	474	1.4342e+05
3.766	0.18546	546	1.5223e+05
3.7101	0.2214	511	1.5606e+05
3.5081	0.20399	522	1.3242e+05
2.8521	0.19235	549	1.4263e+05
1.888	0.24807	445	1.4704e+05
5.5699	0.11979	495	NaN
2.7047	0.19665	582	1.356e+05
4.8019	0.21373	575	1.4082e+05
3.2839	0.2463	449	1.369e+05
7.0622	0.22698	493	1.4285e+05
3.1264	0.2028	467	1.5712e+05
2.4553	0.27213	543	1.4905e+05
3.1931	0.18926	436	1.4344e+05
5.7391	0.18466	422	1.4179e+05
5.255	0.23381	460	1.4677e+05
7.8182	0.20391	496	1.4157e+05
4.5641	0.23518	412	1.4613e+05
4.7499	0.22815	479	1.5164e+05
3.5353	0.15326	462	1.3179e+05
5.2286	0.25908	479	1.5278e+05
2.4628	0.21156	494	1.3739e+05
2.4674	0.15776	504	1.3935e+05
2.8176	0.18398	472	1.653e+05
4.566	0.17955	504	1.5127e+05
4.0668	0.17201	497	1.4951e+05
2.8331	0.20415	460	1.3939e+05
6.8925	0.1936	485	1.4752e+05
3.0602	0.16863	459	1.5677e+05
7.5923	0.12237	637	1.3353e+05
3.3215	0.21443	505	1.502e+05
6.5427	0.097873	460	1.4611e+05
4.2117	0.17791	498	1.4833e+05
6.0431	0.2455	503	1.4388e+05
4.0168	0.1936	441	1.4268e+05
4.103	0.18824	490	1.3973e+05
3.3334	0.25335	476	1.4712e+05
4.1255	0.2419	519	1.4811e+05
4.1551	0.21009	508	1.5014e+05
2.3888	0.18899	527	1.5727e+05
6.538	0.22643	540	1.504e+05
3.293	0.14468	500	1.5055e+05
4.9689	0.19666	493	1.4369e+05
2.6592	0.2045	460	1.3969e+05
4.6139	0.22522	588	1.4166e+05
3.586	0.20542	571	1.545e+05
7.6375	0.19863	515	1.5875e+05
4.9764	0.22517	532	1.5019e+05
8.5747	0.18867	433	1.4703e+05
6.198	0.16743	448	1.4885e+05
6.1645	0.21147	599	1.4688e+05
2.9032	0.26911	435	1.3167e+05
6.0993	0.1834	498	1.3944e+05
5.6562	0.26986	485	1.4862e+05
2.2532	0.18362	459	1.4939e+05
6.0995	0.24623	488	1.4296e+05
6.3629	0.22946	460	1.5958e+05
3.7885	0.19876	485	1.4862e+05
3.5918	0.26068	424	1.3574e+05
2.9007	0.18053	528	1.4099e+05
2.524	0.1914	535	1.4793e+05
5.3144	0.28129	515	1.4676e+05
3.0605	0.223	490	1.4176e+05
4.4686	0.23126	486	1.4887e+05
8.867	0.21179	476	1.4241e+05
3.5401	0.097048	441	1.4288e+05
4.0843	0.17388	554	1.5254e+05
2.5395	0.16163	442	1.5292e+05
5.1971	0.23351	415	1.4471e+05
9.0913	0.16541	483	1.3732e+05
4.3937	0.21026	475	1.5702e+05
3.9664	0.20134	540	1.4269e+05
5.5582	0.12784	484	1.449e+05
3.0224	0.24008	520	1.3885e+05
3.2482	0.20726	532	1.4884e+05
3.2243	0.17508	480	1.4838e+05
5.746	0.22784	424	1.4659e+05
3.7831	0.23637	496	1.4988e+05
2.4171	0.22088	485	1.5296e+05
3.4846	0.2076	499	1.3913e+05
2.5758	0.17608	441	1.5138e+05
3.461	0.21043	466	1.5003e+05
3.2698	0.18773	461	1.3559e+05
7.6688	0.18787	506	1.4597e+05
6.9537	0.22679	479	1.5328e+05
2.5223	0.2472	432	1.48e+05
2.5474	0.25524	494	1.4397e+05
6.7572	0.22423	518	1.3997e+05
4.5455	0.17188	474	1.4364e+05
3.2015	0.12586	568	1.4073e+05
3.9133	0.20437	476	1.4857e+05
4.3059	0.2162	456	1.4721e+05
5.7704	0.18321	508	1.3731e+05
3.2155	0.20969	546	1.4683e+05
6.6396	0.25415	489	1.4323e+05
3.3603	0.17888	440	1.5214e+05
5.4208	0.15912	454	1.4632e+05
3.2366	0.19106	582	1.4079e+05
3.1973	0.21698	566	1.3319e+05
4.1691	0.16158	518	1.4367e+05
4.8947	0.27271	479	1.4495e+05
2.9725	0.21538	439	1.4168e+05
6.5514	0.2812	409	1.4468e+05
2.1973	0.17602	530	1.4293e+05
5.003	0.1811	526	1.5104e+05
3.0824	0.24115	498	1.3743e+05
5.5079	0.207	486	1.4831e+05
2.3431	0.16405	484	1.361e+05
2.5919	0.31597	522	1.4637e+05
3.1004	0.15423	528	1.4107e+05
3.7372	0.24613	514	1.4534e+05
4.8256	0.17723	499	1.4886e+05
3.7304	0.13129	568	1.3928e+05
8.0022	0.31914	498	1.5425e+05
2.7059	0.2438	557	1.3768e+05
1.7525	0.21331	437	1.4705e+05
4.7588	0.20043	594	1.4125e+05
5.8004	0.26694	607	1.4009e+05
4.2186	0.23698	534	1.3462e+05
4.2696	0.22896	467	1.5422e+05
4.6554	0.23256	529	1.5658e+05
4.6473	0.2211	501	1.3993e+05
3.7953	0.11495	500	1.3991e+05
6.056	0.20672	468	1.4717e+05
3.6289	0.18552	530	1.4353e+05
4.1193	0.21748	457	1.4857e+05
3.1467	0.17797	476	1.5682e+05
5.5886	0.20206	526	1.4099e+05
2.5705	0.21012	496	1.434e+05
4.6943	0.16427	482	1.5125e+05
3.5955	0.18893	434	1.5261e+05
7.7856	0.22727	517	1.5486e+05
4.085	0.18685	438	1.5123e+05
7.3117	0.19761	502	1.5289e+05
4.6595	0.19716	477	1.4145e+05
2.9667	0.17379	476	1.4315e+05
5.4008	0.21659	438	1.478e+05
7.2296	0.18437	425	1.4325e+05
4.3739	0.16823	557	1.5081e+05
7.373	0.18654	461	1.4461e+05
4.9839	0.2042	433	1.4948e+05
3.398	0.24405	487	1.471e+05
3.8684	0.19039	462	1.4479e+05
4.509	0.16124	482	1.5745e+05
5.7362	0.20805	466	1.5663e+05
3.7445	0.13766	418	1.3997e+05
3.141	0.195	442	1.4439e+05
4.0154	0.25291	554	1.5245e+05
2.6387	0.16247	507	1.4172e+05
10.409	0.22518	523	1.534e+05
6.3681	0.24314	522	1.4114e+05
5.9546	0.20314	543	1.5141e+05
2.7529	0.20205	470	1.5504e+05
2.7348	0.25791	540	1.3433e+05
2.4811	0.1726	499	1.4617e+05
2.8527	0.25415	482	1.5547e+05
3.3932	0.14918	562	1.502e+05
10.577	0.21663	472	1.3644e+05
3.6888	0.17366	459	1.5714e+05
7.1452	0.19753	546	1.4267e+05
1.6626	0.23711	426	1.5912e+05
2.9068	0.19425	451	1.5017e+05
4.5552	0.22493	465	1.4581e+05
4.9585	0.21989	461	1.6158e+05
5.3191	0.17997	532	1.6e+05
4.3291	0.1971	513	1.3994e+05
5.0598	0.2691	445	1.4721e+05
2.702	0.20397	421	1.4778e+05
2.9006	0.21457	472	1.4709e+05
3.343	0.14348	451	NaN
2.9249	0.16608	526	1.4762e+05
4.7385	0.2312	481	1.4245e+05
3.6031	0.21247	521	1.4694e+05
4.3297	0.22535	527	1.5603e+05
7.3001	0.20161	425	1.4164e+05
3.3068	0.25709	472	1.4725e+05
6.2501	0.25567	435	1.4442e+05
5.5075	0.23164	506	1.4831e+05
5.3332	0.21891	477	1.4769e+05
4.2602	0.19156	488	1.423e+05
3.9496	0.19795	455	1.3789e+05
3.4436	0.27149	507	1.4181e+05
2.7643	0.20315	497	1.5691e+05
3.3589	0.26172	515	1.5229e+05
3.2848	0.23555	583	1.4563e+05
2.8189	0.23806	465	1.5132e+05
3.5597	0.1879	449	1.3902e+05
2.9443	0.18818	510	1.4796e+05
2.8522	0.1923	463	1.5106e+05
3.1317	0.15828	505	1.6018e+05
2.0365	0.19138	505	1.5081e+05
5.8562	0.15024	475	1.42e+05
13.616	0.21765	506	1.2974e+05
3.7022	0.2068	492	1.3889e+05
3.7966	0.20884	514	1.4873e+05
4.385	0.18575	433	1.5367e+05
6.9159	0.20116	520	1.4645e+05
2.6937	0.30161	542	1.5259e+05
2.2245	0.2874	491	1.3582e+05
3.3688	0.20753	467	1.4045e+05
4.7644	0.18572	475	1.3507e+05
8.3145	0.17311	584	1.4458e+05
3.8549	0.18278	466	1.418e+05
2.3699	0.2361	494	1.5747e+05
1.7336	0.21895	539	1.5242e+05
4.6126	0.18216	475	1.3766e+05
3.2021	0.18804	514	1.5458e+05
6.4527	0.22236	490	1.5745e+05
2.9034	0.12453	497	1.4394e+05
2.5919	0.18436	513	1.4303e+05
4.4081	0.23146	459	1.4297e+05
4.6082	0.25006	502	1.4779e+05
3.2655	0.23573	466	1.5334e+05
7.2099	0.2341	572	1.6123e+05
5.8758	0.22097	504	1.3891e+05
4.7934	0.17725	500	1.4633e+05
4.8393	0.2544	478	1.4913e+05
2.4951	0.22853	467	1.4498e+05
3.6963	0.2489	504	1.4651e+05
4.0569	0.18692	499	1.4207e+05
5.8451	0.18789	494	1.5313e+05
3.831	0.2242	500	1.4257e+05
5.6231	0.24384	455	1.44e+05
4.6192	0.22169	433	1.4484e+05
3.9077	0.12164	490	1.349e+05
4.2945	0.207	510	1.4488e+05
3.468	0.22616	449	1.4838e+05
1.9566	0.22524	514	1.4681e+05
3.0561	0.16994	502	1.4856e+05
3.2416	0.21411	401	1.3795e+05
5.3101	0.19816	482	1.5614e+05
4.8289	0.23824	512	1.4788e+05
3.2539	0.17679	486	1.3391e+05
1.7109	0.20774	493	1.5063e+05
3.2685	0.17837	467	1.4227e+05
2.6147	0.19695	456	1.5371e+05
6.961	0.18605	516	1.4272e+05
7.9454	0.26754	467	1.6395e+05
4.0929	0.17538	526	1.3983e+05
8.5848	0.23094	556	1.4086e+05
4.3279	0.18847	459	1.4619e+05
4.3293	0.13509	425	1.37e+05
1.944	0.24077	525	1.4122e+05
11.564	0.12938	551	1.4187e+05
4.1292	0.18945	498	1.4695e+05
2.7904	0.23629	477	1.4652e+05
2.4065	0.17957	478	1.5027e+05
5.2911	0.24024	518	1.5128e+05
3.2075	0.16794	455	1.4725e+05
3.4498	0.25951	492	1.4724e+05
3.093	0.23339	486	NaN
4.6076	0.31045	507	1.5099e+05
6.6463	0.21967	499	1.5191e+05
5.7318	0.20617	515	1.5405e+05
6.956	0.23929	450	1.4904e+05
5.4907	0.152	501	1.5545e+05
1.39	0.21642	469	1.4468e+05
2.6407	0.15212	540	1.4663e+05
4.744	0.19074	449	1.5303e+05
1.9912	0.20425	505	1.365e+05
4.7725	0.20333	420	1.4506e+05
6.5409	0.22467	489	1.399e+05
5.1404	0.21505	520	1.4062e+05
3.0461	0.16914	495	1.4141e+05
3.357	0.20274	440	1.562e+05
3.2491	0.25844	527	1.4385e+05
4.0714	0.19328	556	1.4247e+05
4.5476	0.19898	555	1.3558e+05
2.7981	0.23592	534	1.4243e+05
4.1629	0.22217	567	1.462e+05
6.7069	0.17877	465	1.4834e+05
3.4238	0.19109	456	1.5112e+05
1.9765	0.15877	506	1.518e+05
1.9735	0.25465	461	1.5097e+05
5.9474	0.19115	473	1.3723e+05
3.1604	0.19857	506	1.4514e+05
2.6467	0.19952	440	1.3476e+05
4.1507	0.10676	473	1.4593e+05
2.2791	0.15933	444	1.4773e+05
4.8571	0.22958	504	1.4503e+05
5.6547	0.25808	515	1.4732e+05
3.9627	0.25322	501	1.4594e+05
3.7662	0.2411	447	1.4493e+05
2.1886	0.16558	599	1.4447e+05
3.6458	0.2337	419	1.5095e+05
6.5197	0.24449	395	1.5358e+05
3.3068	0.18989	492	1.4575e+05
3.9008	0.16043	498	1.4677e+05
5.4142	0.17596	564	1.438e+05
7.3531	0.28544	440	1.4281e+05
3.9481	0.22167	537	1.3819e+05
3.3857	0.18265	474	1.5773e+05
4.3371	0.25482	469	1.5049e+05
5.6241	0.22946	483	1.4206e+05
6.029	0.21624	476	1.4052e+05
4.33	0.18652	486	1.4937e+05
5.018	0.18394	466	1.5143e+05
2.5147	0.20442	454	1.43e+05
2.9741	0.22646	502	1.5303e+05
4.9271	0.23683	485	1.3871e+05
3.0955	0.20202	420	1.4922e+05
3.5043	0.19195	474	1.4758e+05
7.6219	0.14762	447	1.4415e+05
2.5504	0.2164	448	1.3652e+05
3.1248	0.1584	514	1.4213e+05
3.8133	0.21675	466	1.4934e+05
5.2162	0.24785	484	1.4633e+05
3.4149	0.14755	531	1.3759e+05
3.5279	0.24811	540	1.3728e+05
5.7807	0.18579	516	1.5472e+05
3.4639	0.25335	445	1.4212e+05
3.2149	0.18894	478	1.4922e+05
6.0602	0.2006	461	1.4402e+05
5.2922	0.16259	443	1.5664e+05
4.9122	0.27203	481	1.4871e+05
7.1436	0.19714	546	1.3693e+05
3.3059	0.1885	540	1.5169e+05
6.0345	0.12136	433	1.5318e+05
8.9895	0.26074	476	1.3846e+05
2.4656	0.2257	532	1.5243e+05
10.067	0.20013	530	1.5172e+05
2.39	0.23028	468	1.361e+05
1.785	0.19776	539	1.3882e+05
3.0111	0.23704	530	1.5855e+05
4.0555	0.23228	487	1.5443e+05
1.6138	0.16707	440	1.4542e+05
5.2058	0.16435	579	1.4976e+05
3.2658	0.2082	527	1.4451e+05
1.9948	0.13285	470	1.4408e+05
4.9699	0.1831	510	1.3701e+05
4.314	0.17702	468	1.4195e+05
3.2825	0.26074	549	1.5206e+05
3.9447	0.25053	521	1.5226e+05
3.4942	0.16067	487	1.4768e+05
3.7234	0.22665	470	1.4354e+05
1.5782	0.1736	509	1.4759e+05
4.8406	0.2412	539	1.4977e+05
3.3324	0.19617	487	1.4997e+05
3.8488	0.20811	484	1.5386e+05
6.6626	0.22095	484	1.5319e+05
5.0176	0.20935	490	1.4967e+05
4.5352	0.11615	537	1.3726e+05
3.2641	0.20616	530	1.3059e+05
7.7153	0.19467	461	1.476e+05
4.8288	0.2308	430	1.4997e+05
3.5205	0.21683	425	1.4629e+05
4.693	0.26849	473	1.5324e+05
4.1839	0.22438	475	1.5295e+05
3.9165	0.27864	580	1.4811e+05
4.1497	0.17478	422	1.5028e+05
2.9339	0.18962	467	1.4386e+05
4.7484	0.21907	463	1.3843e+05
4.5743	0.2217	467	1.4235e+05
2.3885	0.2475	478	1.5268e+05
4.0937	0.13843	481	1.4367e+05
5.0979	0.15573	481	1.3967e+05
1.8093	0.23335	470	1.4567e+05
4.4605	0.2291	511	1.5769e+05
7.5363	0.155	466	1.422e+05
5.7441	0.16367	465	1.4822e+05
5.0401	0.21293	462	1.5176e+05
7.2086	0.17755	527	1.5941e+05
3.864	0.16941	455	1.519e+05
2.797	0.24925	505	1.5008e+05
8.2918	0.1956	370	1.4423e+05
3.9063	0.13083	573	1.4769e+05
2.5635	0.17776	527	1.4851e+05
7.6254	0.2334	489	1.4671e+05
4.3587	0.14838	439	1.4831e+05
4.9232	0.23419	473	1.5202e+05
2.9398	0.19779	469	1.506e+05
5.1872	0.15674	446	1.5305e+05
4.5072	0.12186	506	1.3994e+05
3.395	0.19709	474	1.4296e+05
4.4414	0.23411	478	1.4879e+05
2.1286	0.23325	481	1.4254e+05
3.1506	0.13363	457	1.5076e+05
3.5216	0.19394	511	1.4557e+05
4.2024	0.17839	576	1.4949e+05
4.4402	0.20394	508	1.4962e+05
5.8035	0.28862	451	1.5251e+05
4.9159	0.21171	533	1.4469e+05
4.862	0.18194	497	1.5139e+05
3.5243	0.20775	537	NaN
6.4509	0.18079	434	1.4446e+05
3.6172	0.18941	523	1.4958e+05
5.9316	0.22361	443	NaN
4.4568	0.19563	446	1.436e+05
4.8986	0.25869	419	1.4299e+05
5.4034	0.23399	473	1.3195e+05
4.0771	0.21849	506	1.4229e+05
5.9418	0.22621	465	1.5386e+05
2.0885	0.21406	505	1.3125e+05
4.2389	0.26982	475	1.4741e+05
6.3299	0.22688	489	1.4343e+05
5.5552	0.18776	515	1.4549e+05
3.8416	0.23297	545	1.4464e+05
4.9285	0.18386	555	1.4506e+05
3.4614	0.14495	522	1.5284e+05
6.1917	0.17217	477	1.401e+05
6.6369	0.18171	473	1.5809e+05
2.0703	0.24828	517	NaN
7.0831	0.23533	489	1.4697e+05
4.2561	0.17882	522	1.5783e+05
5.251	0.23277	440	1.5356e+05
4.9033	0.18048	464	1.3247e+05
6.6502	0.17433	508	1.5162e+05
8.0279	0.17509	441	1.5385e+05
4.943	0.19312	423	1.4305e+05
4.7419	0.27117	547	1.473e+05
3.7591	0.18621	576	1.5294e+05
5.0256	0.23239	505	1.5279e+05
4.9181	0.20026	475	1.4278e+05
3.7282	0.19527	500	1.5081e+05
5.8531	0.19765	620	1.4776e+05
2.0953	0.15544	509	1.5703e+05
5.3249	0.28333	445	1.4996e+05
3.0103	0.20282	462	1.4043e+05
3.3422	0.17373	491	1.4641e+05
6.2835	0.17929	573	1.3661e+05
5.317	0.25013	451	1.4418e+05
4.2151	0.18996	474	1.4403e+05
4.5467	0.22563	483	1.4112e+05
5.7226	0.19438	463	1.4584e+05
3.6815	0.22273	519	1.4149e+05
3.816	0.16935	543	1.448e+05
2.4406	0.17664	455	1.5033e+05
8.4127	0.21948	469	1.5034e+05
3.1262	0.22859	423	1.6056e+05
10.432	0.23124	510	1.4183e+05
2.4264	0.24538	536	1.4138e+05
2.146	0.25565	455	1.4672e+05
4.0758	0.16558	499	1.3561e+05
3.076	0.15392	450	1.4285e+05
4.6447	0.19782	491	1.4522e+05
3.0203	0.19119	434	1.4353e+05
5.3839	0.23565	536	1.3642e+05
4.1618	0.19596	487	1.5045e+05
3.1951	0.19678	529	1.5405e+05
5.3069	0.21993	512	1.5286e+05
1.9649	0.23448	593	1.4348e+05
2.1957	0.28719	537	1.5243e+05
4.7658	0.19208	440	1.3461e+05
5.9651	0.19766	419	1.5029e+05
8.6728	0.20523	465	1.4641e+05
3.6447	0.28279	486	1.4924e+05
5.6178	0.14687	483	1.5116e+05
2.4168	0.18675	468	1.5097e+05
2.8282	0.1914	426	1.4343e+05
3.558	0.24803	422	1.5516e+05
7.0441	0.211	545	1.4664e+05
4.9392	0.27098	575	1.452e+05
5.4416	0.18574	547	1.5454e+05
2.832	0.23237	486	1.3736e+05
3.9944	0.17288	439	1.344e+05
5.8331	0.15726	539	1.4817e+05
7.0177	0.18242	539	1.4051e+05
3.0286	0.26003	454	1.5113e+05
7.7575	0.18466	541	1.4484e+05
4.4889	0.19403	461	1.4156e+05
6.2632	0.22097	495	1.5318e+05
6.2269	0.1443	513	1.3957e+05
5.8136	0.18522	545	1.4781e+05
3.3496	0.21453	499	1.5134e+05
3.0977	0.23373	529	1.3281e+05
2.908	0.186	488	1.4584e+05
2.9633	0.2304	467	1.4377e+05
1.6203	0.1986	480	1.5305e+05
5.944	0.20982	535	1.35e+05
3.6403	0.24608	475	1.4998e+05
6.1901	0.1922	510	1.4359e+05
5.5584	0.24301	483	1.4402e+05
4.4383	0.1392	532	1.4094e+05
2.535	0.24708	602	1.5743e+05
6.1484	0.18674	469	1.4639e+05
2.3716	0.17618	512	1.4453e+05
4.036	0.19251	443	1.5411e+05
3.4988	0.18121	551	1.4308e+05
3.192	0.18565	428	1.492e+05
4.2306	0.26469	545	1.4655e+05
3.1003	0.15585	506	1.5206e+05
1.5888	0.16739	533	1.451e+05
3.9201	0.28407	485	1.47e+05
4.7009	0.17693	451	1.3144e+05
2.4709	0.16995	431	1.4881e+05
2.7976	0.19665	435	1.5273e+05
4.6306	0.25415	497	1.4197e+05
8.3755	0.24503	428	1.3294e+05
2.9744	0.18382	546	1.4548e+05
5.8098	0.2155	517	1.4947e+05
8.4829	0.20851	482	1.4168e+05
5.145	0.15422	473	1.4919e+05
6.4555	0.25411	477	1.4195e+05
3.8322	0.18177	491	1.6024e+05
3.7705	0.17811	479	1.4058e+05
2.6496	0.21996	572	1.4202e+05
4.5089	0.22694	574	1.3323e+05
9.3929	0.16774	555	1.5032e+05
2.9362	0.21706	440	1.4985e+05
5.4634	0.19593	533	1.5622e+05
4.7759	0.23657	501	1.4643e+05
2.8382	0.20953	525	1.4033e+05
5.9805	0.24651	514	1.4251e+05
8.5346	0.22929	520	1.4613e+05
6.4663	0.28662	517	1.4294e+05
2.9067	0.23	423	1.3668e+05
2.6384	0.21597	437	1.2751e+05
6.027	0.21669	444	1.4086e+05
3.9503	0.20656	431	1.4361e+05
4.276	0.23247	445	1.5212e+05
8.3913	0.1943	473	1.5076e+05
5.4378	0.1887	466	1.4317e+05
3.7104	0.17978	503	1.4546e+05
3.1077	0.098202	473	1.5601e+05
3.5467	0.19749	539	1.427e+05
3.5556	0.24163	520	1.4807e+05
3.3569	0.15985	481	1.3719e+05
4.9059	0.18096	513	1.4919e+05
6.4543	0.20789	519	1.444e+05
3.2822	0.22206	519	1.3589e+05
4.9566	0.16022	518	1.363e+05
5.3286	0.17466	493	1.4052e+05
4.4087	0.17808	494	1.4935e+05
5.4907	0.16235	545	1.5571e+05
4.9567	0.14475	501	1.4509e+05
1.9661	0.23201	447	1.494e+05
4.2007	0.21494	484	1.4309e+05
2.8573	0.17376	553	1.5122e+05
5.5323	0.16927	541	1.4401e+05
5.7497	0.18791	577	1.5567e+05
4.0105	0.21376	506	1.4362e+05
5.033	0.1705	540	NaN
4.6539	0.18304	479	1.3983e+05
[truncated: 9,480 more rows]
