# Supplementary material for: The furnace and the goat—A spatio-temporal model of the fuelwood requirement for iron metallurgy on Elba Island, 4th century BCE to 2nd century ce
Source: PLoS One. 2020 Nov 12;15(11):e0241133. doi: 10.1371/journal.pone.0241133 (PMC7661058; doi:10.1371/journal.pone.0241133)
Supplement: S1 File — Matlab code of the main settings of the model and the outcomes of an average simulation. (ZIP) [file pone.0241133.s003.zip › becker_et_al_furnacegoat_supporting/becker_et_al_elba_smelting_sites_comp.csv]

site	from_max	from_min	to_min	to_max	n_material	UTM_easting	UTM_northing	slag_min	slag_max
San Bennato	-300	-180	138	139	10	616434	4745876	100	5000		318	439	378,5	2550	6,737120211	0,264200793	318	0,314465409
RM Spiazzi	-225	-145	1	50	7	616753	4741259	100	15000		146	275	210,5	7550	35,86698337	0,475059382	146	0,684931507
Sughera	-280	-217	-88	-25	1	595105	4732728	100	1000		129	255	192	550	2,864583333	0,520833333	129	0,775193798
Magazzini	-300	-165	-60	60	6	610669	4739263	200	4000		105	360	232,5	2100	9,032258065	0,860215054	105	1,904761905
Fegatella	-300	-300	-25	-25	2	616985	4743682	600	1900		275	275	275	1250	4,545454545	2,181818182	275	2,181818182
La Pila	-140	-108	-42	-10	1	601063	4735493	300	600		66	130	98	450	4,591836735	3,06122449	66	4,545454545
Lacona	-140	-140	-10	-10	2	606338	4734954	600	1200		130	130	130	900	6,923076923	4,615384615	130	4,615384615
Valle d. Giove	-300	-140	-25	-10	2	616816	4742657	600	1200		115	290	202,5	900	4,444444444	2,962962963	115	5,217391304
Martella ant.	-360	-280	-211	-180	2	615282	4746890	400	1400		69	180	124,5	900	7,228915663	3,212851406	69	5,797101449
Vigneria	-300	-226	-75	-1	1	616669	4742239	1000	5000		151	299	225	3000	13,33333333	4,444444444	151	6,622516556
Gnacchera	-300	-232	-93	-25	1	601539	4737896	1000	5000		139	275	207	3000	14,49275362	4,830917874	139	7,194244604
Ombria	-300	-232	-93	-25	1	615643	4745945	1000	5000		139	275	207	3000	14,49275362	4,830917874	139	7,194244604
Forcioni	-140	-50	-10	100	3	600770	4736132	400	1800		40	240	140	1100	7,857142857	2,857142857	40	10
Fornacelle	-140	-10	73	73	2	617188	4745400	1000	5000		83	213	148	3000	20,27027027	6,756756757	83	12,04819277
Seccheto	-280	-217	-88	-25	1	596227	4732307	2600	4300		129	255	192	3450	17,96875	13,54166667	129	20,15503876
Bagno	-220	-175	-85	-40	1	599375	4738835	2000	10000		90	180	135	6000	44,44444444	14,81481481	90	22,22222222
Capo Pero	-300	-201	-47	100	9	617886	4744845	4400	13500		154	400	277	8950	32,31046931	15,88447653	154	28,57142857
Galenzana	-130	-123	-107	-100	1	601385	4732071	600	1200		16	30	23	900	39,13043478	26,08695652	16	37,5
Naregno	-260	-248	-222	-210	1	614735	4734662	1200	1200		26	50	38	1200	31,57894737	31,57894737	26	46,15384615
Patresi	-260	-140	-120	-10	4	590789	4738385	1000	2000		20	250	135	1500	11,11111111	7,407407407	20	50
Guardiola	-204	-140	-120	-10	3	602018	4738782	1000	5000		20	194	107	3000	28,03738318	9,345794393	20	50
Marciana Marina	-290	-240	-60	-10	8	598182	4739861	9000	10500		180	280	230	9750	42,39130435	39,13043478	180	50
Paolina	-200	-135	-60	60	11	600722	4738164	5000	15000		75	260	167,5	10000	59,70149254	29,85074627	75	66,66666667
S. Giovanni	-200	-120	15	100	5	608591	4739586	10500	14500		135	300	217,5	12500	57,47126437	48,27586207	135	77,77777778
Straccoligno	-260	-210	-200	-120	2	615288	4733506	1000	1000		10	140	75	1000	13,33333333	13,33333333	10	100
Barbarossa	-260	-210	-120	-50	2	615208	4736197	20500	20500		90	210	150	20500	136,6666667	136,6666667	90	227,7777778
Campo all Aia	-130	-100	-60	-20	3	602478	4738267	10800	10800		40	110	75	10800	144	144	40	270
S. Andrea	-200	-120	-101	-10	3	593213	4739941	10000	23000		19	190	104,5	16500	157,8947368	95,6937799	19	526,3157895
Pomonte	-130	-100	-100	-50	6	591641	4733407	4800	14700		0	80	40	9750	243,75	120	0	#DIV/0!
								3165,517241	6906,896552
